# Supplementary material for: The PUF binding landscape in metazoan germ cells
Source: RNA. 2016 Jul;22(7):1026–43. doi: 10.1261/rna.055871.116 (PMC4911911; doi:10.1261/rna.055871.116)
Supplement: Supplemental Material [file supp_055871.116_Supplemental_Table_S3.xlsx]

## Sheet: tab 1 2-fold enriched FBF-1
FBF-1	FBF-2	Gene	log2(FBF-1/FBF-2)
1057.77	22.9687	far-3	5.52521
1113.44	49.1884	ZK484.5	4.50057
1196.3	134.208	F12A10.1	3.15603
1575.55	215.199	F14H3.5	2.87211
9229.67	1367.31	spr-1	2.75494
823.721	126.505	R07E4.5	2.70297
699.915	107.564	nkat-3	2.70198
762.952	126.999	Y53F4B.42	2.58677
14777.9	2463.03	meg-1	2.58494
768.387	129.049	sec-3	2.57392
4768.36	920.445	sax-2	2.37309
1860.13	366.157	chtl-1	2.34487
943.248	186.294	ent-5	2.34006
1060.42	210.464	hpr-9	2.33299
5137.73	1060.38	aps-1	2.27655
706.719	146.717	T10C6.7	2.2681
3111.25	663.125	T09B9.1	2.23014
1721.14	367.782	C31E10.5	2.22644
806.945	173.078	nhr-4	2.22105
2352.66	508.28	mlcd-1	2.2106
1642.82	373.153	F56A8.4	2.13833
1550.64	355.697	F10C2.5	2.12414
1356.78	311.668	nhr-71	2.1221
608.975	144.95	Y25C1A.13	2.07082
2136.76	518.881	mus-101	2.04195
1655.32	403.614	Y51F10.10	2.03606
1102.4	269.476	B0272.3	2.03242
1426.19	349.761	rgs-9	2.02773
4165.72	1062	nstp-10	1.97178
3307.08	847.652	ZK632.12	1.96401
4829.82	1250.91	dhhc-6	1.94899
2916.02	769.7	daf-1	1.92163
10228.8	2709.32	puf-6	1.91663
716.22	190.958	F26G5.1	1.90714
8549.83	2286.7	rps-19	1.90263
16146.9	4346.32	rfc-4	1.89339
3140.86	847.087	W04D2.6	1.89058
2567.62	697.896	fat-5	1.87935
8606.28	2347.76	bub-1	1.87411
5559.9	1516.85	C44B9.3	1.87398
2283.38	624.043	F25H2.4	1.87145
3076.76	843.412	mel-28	1.8671
1325.54	365.945	spe-44	1.85688
792.267	218.945	C01B10.9	1.85542
1893.9	526.797	mppb-1	1.84604
22921.8	6426.08	pcn-1	1.83471
1863.26	522.486	pqn-65	1.83436
9124.18	2559.64	spr-2	1.83376
1250.43	351.316	hmgs-1	1.83159
13127	3755.85	mei-2	1.80533
1294.13	372.447	tbc-12	1.79687
21751.2	6282.76	W06B4.1	1.79163
3859.65	1121.58	C34B2.10	1.78294
7439.85	2186.98	mig-22	1.76634
9303.58	2743.1	K11H3.4	1.76198
4915.71	1449.79	M01E11.2	1.76156
1504.59	446.017	C04G6.6	1.7542
2797.61	831.185	nhr-46	1.75095
910.553	272.02	lgg-3	1.74303
16517	4981.74	F41G3.6	1.72923
949.967	288.487	glo-4	1.71937
2180.88	665.74	hyls-1	1.71188
1415.32	433.579	rab-6.2	1.70676
3499.4	1076.63	cdt-2	1.70058
991.692	305.237	K01C8.7	1.69996
709.886	218.521	eri-3	1.69982
3275.33	1018.54	wdr-48	1.68514
757.902	236.048	Y75D11A.3	1.68293
1122.82	349.973	R04E5.8	1.68181
2228.77	701.006	rib-1	1.66875
1472.11	464.11	scav-3	1.66535
1347.83	428.915	his-68	1.65188
3876.39	1235.58	ptr-2	1.64953
6314.98	2013.47	F25B4.5	1.64909
9529.28	3038.59	T25B9.9	1.64897
7641.25	2448.54	pph-4.2	1.64189
5642.07	1815.8	C56G2.7	1.63562
819.484	264.317	C05C8.1	1.63245
5928.24	1912.2	pqn-83	1.63237
5957.81	1948.31	Y55F3BR.1	1.61256
2948.59	964.475	arl-5	1.61221
979.453	321.138	fbxc-50	1.60878
10413.3	3423.33	Y57G11C.51	1.60495
1059.27	349.054	tag-77	1.60154
3665.11	1209.22	sqv-1	1.59978
895.959	295.696	R11D1.10	1.59932
1301.44	433.155	hda-4	1.58716
27109.7	9052.86	2016-03-03	1.58236
1081.99	361.916	C50D2.9	1.57996
1014.33	340.997	piga-1	1.5727
9638.75	3240.64	F25D7.4	1.57257
43046.6	14517.6	sygl-1	1.56809
666.406	225.659	csb-1	1.56226
5482.27	1860.11	vps-29	1.55938
3385.1	1149.43	hke-4.2	1.55828
24879.1	8461.26	rps-29	1.55599
4393.39	1496.57	F21D5.5	1.55367
4853.57	1664.99	dsh-2	1.54354
10081.3	3459.87	F11A10.5	1.54289
4793.44	1652.48	W09G3.8	1.53643
951.08	329.266	F59E12.15	1.53031
25836.2	8955.61	oma-1	1.52853
19958.4	6932.53	tba-2	1.52554
5112.78	1795.45	R11H6.2	1.50976
10077.1	3550.61	gfat-1	1.50495
7865.07	2772.5	rab-8	1.50427
7409.43	2614.19	lin-36	1.503
24166.6	8578.86	C29A12.1	1.49416
5760.74	2046.27	C27D9.1	1.49326
1583.46	562.486	T19H5.4	1.49319
2620.35	937.76	mop-25.3	1.48247
876.316	314.778	nfya-2	1.47712
1445.88	520.719	fan-1	1.47337
11916.7	4297.41	arf-6	1.47145
2975.42	1073.88	smc-6	1.47026
2291.72	828.782	F02E9.7	1.46737
784.82	284.035	T22C1.4	1.46629
872.251	316.05	W06D11.3	1.46459
1602.85	581.003	psf-1	1.46402
4396.69	1596.22	ttx-7	1.46176
4972.67	1805.7	T01G9.2	1.46147
1249.11	458.244	coq-3	1.44671
1716.26	633.16	Y45G5AM.9	1.43862
8048.83	2989.68	dnpp-1	1.42879
3472.66	1293.39	pfd-2	1.42489
3410.86	1270.91	Y39B6A.36	1.42427
11837.6	4424.63	trap-4	1.41975
37187.3	13906	ndk-1	1.4191
2660.57	995.076	C36A4.5	1.41886
656.906	246.013	C04F12.1	1.41695
727.346	273.999	C09H10.10	1.40847
1397.95	527.998	cpg-4	1.4047
1850.12	699.451	hpo-17	1.40332
1695.93	642.63	puf-7	1.40002
4767.38	1808.17	tcc-1	1.39867
2331.18	884.755	C06A5.6	1.39771
2921.75	1109.5	F57C9.1	1.39693
8882.99	3374.57	H02I12.5	1.39634
3865.99	1475.16	W02B12.11	1.38997
1488.33	569.766	D2024.5	1.38525
3798.71	1456.43	C47D12.2	1.38307
798.772	306.58	coq-4	1.38152
914.019	351.174	F31E8.4	1.38004
4971.73	1910.64	R06F6.8	1.37969
1499.46	577.964	vps-20	1.37539
3426.91	1323.35	F54D12.4	1.37271
2997.07	1157.55	npp-21	1.37248
2154.14	833.447	ooc-5	1.36995
17578.8	6817.33	C05C10.5	1.36655
4465.5	1732.69	ify-1	1.36581
1541.95	599.731	lem-4	1.36237
903.235	353.012	egl-1	1.35538
9115.15	3562.63	rpl-27	1.35533
5333.52	2086.34	dgtr-1	1.35411
1164.67	457.184	evl-20	1.34908
9628.05	3784.75	R07G3.7	1.34705
1395.29	550.189	polk-1	1.34257
1342.48	530.26	F43G6.7	1.34013
7978.43	3154.14	cdc-26	1.33886
11056.6	4374.24	rap-2	1.33781
5950.45	2354.54	F56D1.1	1.33755
4893.2	1941.88	hex-3	1.33332
5997.53	2384.44	vps-53	1.33072
14516.5	5783.24	cul-2	1.32774
1983.64	790.336	T23B12.4	1.32761
7997.6	3187.85	pad-1	1.32698
621.043	247.568	coq-2	1.32687
2912.34	1162.64	mys-1	1.32477
11380.4	4543.29	ostd-1	1.32474
3166.58	1264.2	osta-3	1.3247
5924.73	2368.89	F26H9.2	1.32254
2289.67	916.488	F42A8.3	1.32095
885.731	354.566	nurf-1	1.32081
8771.38	3527.43	rmd-1	1.31419
8300.55	3341.14	rbx-1	1.31287
4662.02	1876.79	C50B6.3	1.31269
673.082	271.455	W08G11.3	1.31007
746.904	301.703	phf-10	1.30779
3577.2	1446.39	F32D8.14	1.30637
12757.1	5159.7	knl-1	1.30594
5276.21	2137.65	pas-4	1.30348
2341.32	949.987	syx-18	1.30134
7948	3230.04	rpl-21	1.29904
4933.77	2007.33	dhfr-1	1.29742
4313.67	1756.08	rer-1	1.29655
3153.62	1292.04	dcp-66	1.28735
1389.82	569.766	F42A9.6	1.28645
1960.92	804.4	Y54E2A.8	1.28554
3289.45	1350.21	B0416.5	1.28466
1362.47	559.518	F43G6.10	1.28397
6637.4	2726.28	pptr-2	1.28368
11550.2	4757.78	nkcc-1	1.27956
2874.47	1185.47	npp-4	1.27784
3378.63	1394.52	rom-4	1.27667
14249	5885.65	crt-1	1.27559
2832.18	1170.35	Y75B12B.1	1.27498
1303.2	539.942	F25H2.7	1.27118
3526.15	1463.71	emb-1	1.26847
9160.35	3803.69	perm-1	1.268
11406.4	4755.66	R05D3.2	1.26213
1477.8	616.834	ubxn-1	1.2605
23578.8	9847.44	glh-1	1.25967
4427.89	1851.28	eor-1	1.2581
881.794	368.772	F37C12.1	1.25771
1422.17	595.067	lig-4	1.25697
5399.76	2264.93	T20G5.9	1.25343
1904.26	801.079	pps-1	1.24921
3413.13	1437.63	set-22	1.2474
2931.3	1237.27	pdp-1	1.24438
5944.5	2509.6	ZK1067.3	1.2441
1272.13	537.468	mafr-1	1.24299
1147	485.1	cir-1	1.24151
1021.95	433.508	prp-3	1.23719
7348.1	3122.62	T10C6.6	1.23462
3714.02	1581.24	F26F4.6	1.23193
1921.37	818.252	hpo-5	1.23152
2569.81	1094.8	vps-15	1.231
3473.73	1480.88	frl-1	1.23003
1376.63	587.717	dph-3	1.22795
14663.5	6270.46	fkb-2	1.22558
2464.4	1056.91	fem-1	1.22138
7492.75	3214.77	pdhb-1	1.22078
21112	9064.1	hcp-1	1.21983
2199.63	945.11	Y37D8A.25	1.21871
2718.39	1169.78	trpp-11	1.21652
8356.87	3597.19	hal-2	1.21609
12070	5198.71	phb-2	1.2152
5552.71	2391.93	lag-1	1.21502
3197.7	1380.74	dli-1	1.21159
2337.04	1009.56	T07A9.10	1.21095
4056.42	1754.03	toca-2	1.20953
16695.6	7236.14	2016-09-01	1.20617
1361.91	590.897	B0304.2	1.20466
5321.66	2311.15	par-3	1.20327
3779.63	1642.72	csc-1	1.20215
867.415	377.111	D1069.3	1.20173
2955.43	1286.96	cosa-1	1.19941
2098.25	913.802	pld-1	1.19923
2045.99	893.731	M05D6.2	1.19489
1767.27	772.315	Y87G2A.13	1.19426
1329.26	581.71	tag-231	1.19225
1831.12	801.644	Y54G9A.5	1.19169
14637.1	6412.02	acdh-12	1.19078
5891.05	2591.79	Y59A8B.12	1.18458
1870.7	824.118	C01G10.8	1.18266
765.52	337.393	Y87G2A.1	1.18201
6159.85	2719.07	taf-10	1.17978
4158.62	1835.8	rpl-17	1.17969
1515.68	669.839	Y39B6A.16	1.17808
869.983	384.603	Y54E10A.11	1.17762
4720.18	2088.32	lex-1	1.1765
5477.61	2424.08	copa-1	1.17611
7729.02	3426.86	dylt-1	1.1734
11443.8	5074.96	cdk-2	1.1731
2720.36	1206.81	mel-11	1.1726
3502.61	1555.72	D2030.8	1.17084
3757.54	1672.62	tat-1	1.16768
3410.13	1519.61	lab-1	1.16613
3560.77	1588.8	bra-2	1.16425
5592.43	2498.86	cap-2	1.16221
4316.79	1930.65	rga-3	1.16088
2742.57	1227.17	F28C1.3	1.1602
2149	962.354	smg-6	1.15903
19280.1	8634.62	lsm-1	1.15891
27367.4	12285.6	acs-4	1.15549
7269.1	3264.03	puf-3	1.15512
838.913	377.041	ZK185.1	1.1538
4440.55	1996.87	msh-6	1.153
1590.44	715.988	kbp-3	1.15142
1217.91	548.847	vti-1	1.14993
3724.25	1679.19	ndc-80	1.14918
45259.7	20422.8	hil-2	1.14805
2436.67	1100.03	hex-4	1.14737
2953.94	1334.09	pot-1	1.14678
9335.29	4219.39	nars-1	1.14566
7577.44	3427.29	enpl-1	1.14464
2926.97	1324.48	F11A3.2	1.14398
2098.25	949.845	hmg-20	1.14342
1385.32	627.364	pho-5	1.14285
5434.47	2461.33	dnj-19	1.1427
37743.8	17102.9	nasp-2	1.142
12041.3	5457.58	H20J04.6	1.14165
5203.21	2359.63	D2005.4	1.14084
4512.71	2050.65	rde-11	1.13791
15020.2	6835.42	gpi-1	1.13581
1519.4	691.889	K07H8.9	1.13489
2071.76	943.838	chn-1	1.13424
5730.49	2610.94	klp-18	1.13409
3480.92	1586.33	C37C3.9	1.13378
5257.04	2397.51	F54E12.2	1.13271
3670.2	1674.53	C55A6.1	1.1321
3583.41	1635.44	F53F4.14	1.13165
2674.74	1221.87	F01D4.5	1.13031
904.219	413.649	T23B3.2	1.12826
16891.5	7736.86	pod-1	1.12647
717.932	330.608	lin-8	1.11872
5409.05	2490.94	pgam-5	1.11868
1641.28	756.06	crn-1	1.11825
1914.23	882.989	Y54F10AM.11	1.1163
28136.4	12993.4	oma-2	1.11465
5149.71	2378.22	scc-1	1.11461
1719.47	794.294	C34D4.4	1.11422
4365.75	2019.91	lst-6	1.11194
978.939	453.014	C36B1.11	1.11166
5004.29	2316.8	T12C9.7	1.11103
2783.53	1289.15	F43E2.1	1.1105
4769.05	2210.65	Y92H12A.5	1.10923
1251.07	580.084	msh-2	1.10883
13544.2	6280.92	Y69A2AR.28	1.10862
42269	19614.7	npp-9	1.10766
17486.2	8135.67	egg-2	1.10388
1507.97	701.995	clp-2	1.10308
818.843	381.493	unc-40	1.10193
10963	5108.03	Y39E4B.5	1.1018
4653.67	2170.3	atl-1	1.10048
3326.55	1551.41	apn-1	1.10044
4463.92	2082.8	atgl-1	1.09978
1678	783.198	F52H3.4	1.09929
4366.6	2041.53	C53B4.4	1.09686
9132.61	4270.13	hcp-2	1.09675
18873	8837.94	cks-1	1.09454
14540	6815.85	Y54G11A.11	1.09306
2522.09	1182.85	pac-1	1.09235
1977.61	927.866	ntp-1	1.09177
4275.92	2006.48	eri-7	1.09157
1548.24	727.437	C44E4.1	1.08974
876.916	412.094	Y111B2A.12	1.08946
14171.3	6659.66	egg-3	1.08945
6378.58	3000.78	C33A12.3	1.0879
5812.61	2735.68	R12E2.11	1.08729
5278.44	2485.64	sun-1	1.08649
4052.74	1911.92	B0336.5	1.08388
4507.4	2128.81	clic-1	1.08225
4451.34	2104.5	rad-50	1.08076
14181.8	6708.42	trap-3	1.07999
6757.23	3197.81	snx-6	1.07935
672.569	318.453	K04C2.2	1.0786
2280	1081.93	mig-5	1.07542
3106.63	1475.65	tag-131	1.074
1086.87	516.549	R02D3.3	1.0732
1000.98	475.771	K07B1.4	1.07307
1272.09	604.82	F33H2.2	1.07262
735.135	350.185	mrpl-40	1.06989
958.911	456.901	glp-1	1.06952
1212.86	578.6	ula-1	1.06777
1963.66	936.912	suds-3	1.06756
12869.1	6141.34	mex-6	1.06729
1149.48	548.847	smut-1	1.0665
4905.18	2345.35	Y39F10B.1	1.0645
1104.84	528.634	Y106G6H.5	1.0635
1858.59	889.773	scbp-2	1.0627
11514.9	5518.64	cdc-48.1	1.06112
13192.1	6335.55	C01F1.6	1.05813
2442.45	1173.45	gsr-1	1.05757
951.336	457.325	F46C5.9	1.05674
2745.52	1321.8	ddx-23	1.05458
4527.98	2180.83	stc-1	1.05399
4046.24	1953.05	exo-3	1.05085
4662.23	2251.92	T21B10.3	1.04986
4290.21	2072.34	pis-1	1.04979
6263.41	3033.21	C28H8.4	1.0461
7489.15	3634.92	F26A1.1	1.04288
2459.44	1195.65	C04G6.4	1.04054
1671.58	812.669	set-17	1.04047
1325.88	644.891	F56B3.11	1.03982
2191.28	1066.1	xpf-1	1.03943
1888.59	919.597	atg-3	1.03824
5036.95	2455.6	F41C3.4	1.03647
15071.4	7360.38	patr-1	1.03396
4165	2040.75	F13E9.1	1.02921
13404.1	6570.75	puf-11	1.02854
3661.25	1795.24	sumv-2	1.02816
3153.02	1547.1	uba-5	1.02716
1165.4	572.098	D2005.3	1.02649
618.561	303.682	dnj-3	1.02636
669.487	328.912	mes-1	1.02535
7227.46	3561.71	rrf-3	1.02092
894.076	440.788	zip-4	1.02031
1803.56	889.349	Y57E12AL.6	1.02002
6460.19	3187.42	Y45G12B.2	1.01918
9381.77	4630.14	rog-1	1.0188
4009.39	1979.06	K01G5.8	1.01857
1309.92	646.729	pqn-53	1.01824
973.419	480.718	tin-10	1.01787
8320.79	4110.34	zyg-12	1.01746
1359.86	673.09	B0336.13	1.01459
50857.4	25176.3	cbd-1	1.01439
2875.19	1423.35	C01F1.1	1.01436
23500.6	11641.8	lap-2	1.01338
1330.12	658.955	vps-37	1.0133
7681	3810.26	epg-6	1.0114
9428.12	4678.06	tram-1	1.01106
21867.6	10853.5	mdt-28	1.01063
12494	6207.85	mce-1	1.00907
1136.17	565.808	eaf-1	1.00579
19809.4	9868.21	inx-22	1.00532
2301.99	1146.81	F44E2.10	1.00526
2650	1322.72	R151.6	1.00249
6821.63	3407.22	rpb-3	1.00152
7215.43	3604.82	ogt-1	1.00116
655.151	327.499	C55A6.10	1.00034

## Sheet: tab 2 2-fold enriched FBF-2
FBF-1	FBF-2	Gene	log2(FBF-1/FBF-2)
2241.01	4505.76	dsb-2	-1.00762
4440.81	8930.31	pif-1	-1.00789
1346.76	2708.33	spt-4	-1.00791
3011.79	6057.31	T22F3.2	-1.00805
3462.09	6966.31	vars-2	-1.00875
3547.93	7184.97	ZK673.2	-1.018
5795.11	11841.7	xrn-1	-1.03097
3822.38	7813.89	F54D5.9	-1.03157
9524.75	19507.4	C15C8.7	-1.03427
9005.04	18540.9	T21B10.4	-1.04191
413.829	854.931	polg-1	-1.04677
34650	71645.4	cpb-3	-1.04802
6811.23	14153.1	ama-1	-1.05513
466.938	974.086	T09F3.5	-1.06082
1149.73	2402.1	tpk-1	-1.063
1197.96	2533.91	CD4.8	-1.08078
2653.73	5626.91	tofu-5	-1.08432
303.589	647.153	unc-33	-1.09199
1422.08	3036.32	F29G9.2	-1.09432
1241.62	2655.33	acs-11	-1.09667
3962.02	8483.31	snpc-1.2	-1.09839
4871.29	10443	ulp-2	-1.10016
1321.09	2834.84	H04D03.2	-1.10154
912.136	1971.35	T28A8.6	-1.11187
8721.18	18982	rec-8	-1.12204
785.933	1729.86	Y55B1BR.6	-1.13818
2775.48	6115.19	R10E4.11	-1.13966
361.662	800.655	orc-5	-1.14654
571.829	1272.26	enu-3.3	-1.15373
8394.27	18897.1	coh-4	-1.17069
670.087	1520.6	C48E7.2	-1.18222
1003.55	2315.04	pid-1	-1.20593
3287.65	7742.3	hat-1	-1.2357
370.734	876.628	C38D4.9	-1.24158
2142.63	5076.02	C30F12.4	-1.24432
641.927	1521.73	M106.2	-1.24523
992.249	2364.08	polh-1	-1.25251
2027.25	4855.09	F56C9.11	-1.25998
402.745	984.616	W07E6.2	-1.28969
2582.86	6397.96	F13D12.5	-1.30864
4053.34	10392	dna-2	-1.35829
1811.43	4653.96	K03H1.13	-1.36133
1585.22	4104.41	clk-2	-1.37249
1175.41	3048.13	asfl-1	-1.37476
441.09	1148.51	slx-1	-1.38062
890.482	2326.84	R11D1.1	-1.38571
3516.61	9245.37	Y54G11A.3	-1.39455
229.682	605.668	peel-1	-1.39889
3071.92	8183.93	B0205.8	-1.41365
1322.24	3525.59	lem-2	-1.41488
13760.9	38041	C44E4.4	-1.46698
846.189	2353.76	pct-1	-1.47592
682.84	1976.23	C56C10.11	-1.53313
721.954	2099.41	Y51H4A.13	-1.54001
235.587	688.002	W09C5.7	-1.54615
836.774	2594.19	pink-1	-1.63238
16267	50501.8	daz-1	-1.63439
512.13	1610.21	W09C5.1	-1.65267
3911.22	12489	uaf-2	-1.67496
311.292	1097.62	C16C8.11	-1.81804
243.29	1022.99	vab-1	-2.07204
170.368	829.418	Y54E2A.4	-2.28345

## Sheet: tab 3 Area under curve of peak
FBF-1	FBF-2	Gene	log2(FBF-1/FBF-2)
1057.77	22.9687	far-3	5.52521
1113.44	49.1884	ZK484.5	4.50057
1196.3	134.208	F12A10.1	3.15603
1575.55	215.199	F14H3.5	2.87211
9229.67	1367.31	spr-1	2.75494
823.721	126.505	R07E4.5	2.70297
699.915	107.564	nkat-3	2.70198
762.952	126.999	Y53F4B.42	2.58677
14777.9	2463.03	meg-1	2.58494
768.387	129.049	sec-3	2.57392
4768.36	920.445	sax-2	2.37309
1860.13	366.157	chtl-1	2.34487
943.248	186.294	ent-5	2.34006
1060.42	210.464	hpr-9	2.33299
5137.73	1060.38	aps-1	2.27655
706.719	146.717	T10C6.7	2.2681
3111.25	663.125	T09B9.1	2.23014
1721.14	367.782	C31E10.5	2.22644
806.945	173.078	nhr-4	2.22105
2352.66	508.28	mlcd-1	2.2106
1642.82	373.153	F56A8.4	2.13833
1550.64	355.697	F10C2.5	2.12414
1356.78	311.668	nhr-71	2.1221
608.975	144.95	Y25C1A.13	2.07082
2136.76	518.881	mus-101	2.04195
1655.32	403.614	Y51F10.10	2.03606
1102.4	269.476	B0272.3	2.03242
1426.19	349.761	rgs-9	2.02773
4165.72	1062	nstp-10	1.97178
3307.08	847.652	ZK632.12	1.96401
4829.82	1250.91	dhhc-6	1.94899
2916.02	769.7	daf-1	1.92163
10228.8	2709.32	puf-6	1.91663
716.22	190.958	F26G5.1	1.90714
8549.83	2286.7	rps-19	1.90263
16146.9	4346.32	rfc-4	1.89339
3140.86	847.087	W04D2.6	1.89058
2567.62	697.896	fat-5	1.87935
8606.28	2347.76	bub-1	1.87411
5559.9	1516.85	C44B9.3	1.87398
2283.38	624.043	F25H2.4	1.87145
3076.76	843.412	mel-28	1.8671
1325.54	365.945	spe-44	1.85688
792.267	218.945	C01B10.9	1.85542
1893.9	526.797	mppb-1	1.84604
22921.8	6426.08	pcn-1	1.83471
1863.26	522.486	pqn-65	1.83436
9124.18	2559.64	spr-2	1.83376
1250.43	351.316	hmgs-1	1.83159
13127	3755.85	mei-2	1.80533
1294.13	372.447	tbc-12	1.79687
21751.2	6282.76	W06B4.1	1.79163
3859.65	1121.58	C34B2.10	1.78294
7439.85	2186.98	mig-22	1.76634
9303.58	2743.1	K11H3.4	1.76198
4915.71	1449.79	M01E11.2	1.76156
1504.59	446.017	C04G6.6	1.7542
2797.61	831.185	nhr-46	1.75095
910.553	272.02	lgg-3	1.74303
16517	4981.74	F41G3.6	1.72923
949.967	288.487	glo-4	1.71937
2180.88	665.74	hyls-1	1.71188
1415.32	433.579	rab-6.2	1.70676
3499.4	1076.63	cdt-2	1.70058
991.692	305.237	K01C8.7	1.69996
709.886	218.521	eri-3	1.69982
3275.33	1018.54	wdr-48	1.68514
757.902	236.048	Y75D11A.3	1.68293
1122.82	349.973	R04E5.8	1.68181
2228.77	701.006	rib-1	1.66875
1472.11	464.11	scav-3	1.66535
1347.83	428.915	his-68	1.65188
3876.39	1235.58	ptr-2	1.64953
6314.98	2013.47	F25B4.5	1.64909
9529.28	3038.59	T25B9.9	1.64897
7641.25	2448.54	pph-4.2	1.64189
5642.07	1815.8	C56G2.7	1.63562
819.484	264.317	C05C8.1	1.63245
5928.24	1912.2	pqn-83	1.63237
5957.81	1948.31	Y55F3BR.1	1.61256
2948.59	964.475	arl-5	1.61221
979.453	321.138	fbxc-50	1.60878
10413.3	3423.33	Y57G11C.51	1.60495
1059.27	349.054	tag-77	1.60154
3665.11	1209.22	sqv-1	1.59978
895.959	295.696	R11D1.10	1.59932
1301.44	433.155	hda-4	1.58716
27109.7	9052.86	2016-03-03	1.58236
1081.99	361.916	C50D2.9	1.57996
1014.33	340.997	piga-1	1.5727
9638.75	3240.64	F25D7.4	1.57257
43046.6	14517.6	sygl-1	1.56809
666.406	225.659	csb-1	1.56226
5482.27	1860.11	vps-29	1.55938
3385.1	1149.43	hke-4.2	1.55828
24879.1	8461.26	rps-29	1.55599
4393.39	1496.57	F21D5.5	1.55367
4853.57	1664.99	dsh-2	1.54354
10081.3	3459.87	F11A10.5	1.54289
4793.44	1652.48	W09G3.8	1.53643
951.08	329.266	F59E12.15	1.53031
25836.2	8955.61	oma-1	1.52853
19958.4	6932.53	tba-2	1.52554
5112.78	1795.45	R11H6.2	1.50976
10077.1	3550.61	gfat-1	1.50495
7865.07	2772.5	rab-8	1.50427
7409.43	2614.19	lin-36	1.503
24166.6	8578.86	C29A12.1	1.49416
5760.74	2046.27	C27D9.1	1.49326
1583.46	562.486	T19H5.4	1.49319
2620.35	937.76	mop-25.3	1.48247
876.316	314.778	nfya-2	1.47712
1445.88	520.719	fan-1	1.47337
11916.7	4297.41	arf-6	1.47145
2975.42	1073.88	smc-6	1.47026
2291.72	828.782	F02E9.7	1.46737
784.82	284.035	T22C1.4	1.46629
872.251	316.05	W06D11.3	1.46459
1602.85	581.003	psf-1	1.46402
4396.69	1596.22	ttx-7	1.46176
4972.67	1805.7	T01G9.2	1.46147
1249.11	458.244	coq-3	1.44671
1716.26	633.16	Y45G5AM.9	1.43862
8048.83	2989.68	dnpp-1	1.42879
3472.66	1293.39	pfd-2	1.42489
3410.86	1270.91	Y39B6A.36	1.42427
11837.6	4424.63	trap-4	1.41975
37187.3	13906	ndk-1	1.4191
2660.57	995.076	C36A4.5	1.41886
656.906	246.013	C04F12.1	1.41695
727.346	273.999	C09H10.10	1.40847
1397.95	527.998	cpg-4	1.4047
1850.12	699.451	hpo-17	1.40332
1695.93	642.63	puf-7	1.40002
4767.38	1808.17	tcc-1	1.39867
2331.18	884.755	C06A5.6	1.39771
2921.75	1109.5	F57C9.1	1.39693
8882.99	3374.57	H02I12.5	1.39634
3865.99	1475.16	W02B12.11	1.38997
1488.33	569.766	D2024.5	1.38525
3798.71	1456.43	C47D12.2	1.38307
798.772	306.58	coq-4	1.38152
914.019	351.174	F31E8.4	1.38004
4971.73	1910.64	R06F6.8	1.37969
1499.46	577.964	vps-20	1.37539
3426.91	1323.35	F54D12.4	1.37271
2997.07	1157.55	npp-21	1.37248
2154.14	833.447	ooc-5	1.36995
17578.8	6817.33	C05C10.5	1.36655
4465.5	1732.69	ify-1	1.36581
1541.95	599.731	lem-4	1.36237
903.235	353.012	egl-1	1.35538
9115.15	3562.63	rpl-27	1.35533
5333.52	2086.34	dgtr-1	1.35411
1164.67	457.184	evl-20	1.34908
9628.05	3784.75	R07G3.7	1.34705
1395.29	550.189	polk-1	1.34257
1342.48	530.26	F43G6.7	1.34013
7978.43	3154.14	cdc-26	1.33886
11056.6	4374.24	rap-2	1.33781
5950.45	2354.54	F56D1.1	1.33755
4893.2	1941.88	hex-3	1.33332
5997.53	2384.44	vps-53	1.33072
14516.5	5783.24	cul-2	1.32774
1983.64	790.336	T23B12.4	1.32761
7997.6	3187.85	pad-1	1.32698
621.043	247.568	coq-2	1.32687
2912.34	1162.64	mys-1	1.32477
11380.4	4543.29	ostd-1	1.32474
3166.58	1264.2	osta-3	1.3247
5924.73	2368.89	F26H9.2	1.32254
2289.67	916.488	F42A8.3	1.32095
885.731	354.566	nurf-1	1.32081
8771.38	3527.43	rmd-1	1.31419
8300.55	3341.14	rbx-1	1.31287
4662.02	1876.79	C50B6.3	1.31269
673.082	271.455	W08G11.3	1.31007
746.904	301.703	phf-10	1.30779
3577.2	1446.39	F32D8.14	1.30637
12757.1	5159.7	knl-1	1.30594
5276.21	2137.65	pas-4	1.30348
2341.32	949.987	syx-18	1.30134
7948	3230.04	rpl-21	1.29904
4933.77	2007.33	dhfr-1	1.29742
4313.67	1756.08	rer-1	1.29655
3153.62	1292.04	dcp-66	1.28735
1389.82	569.766	F42A9.6	1.28645
1960.92	804.4	Y54E2A.8	1.28554
3289.45	1350.21	B0416.5	1.28466
1362.47	559.518	F43G6.10	1.28397
6637.4	2726.28	pptr-2	1.28368
11550.2	4757.78	nkcc-1	1.27956
2874.47	1185.47	npp-4	1.27784
3378.63	1394.52	rom-4	1.27667
14249	5885.65	crt-1	1.27559
2832.18	1170.35	Y75B12B.1	1.27498
1303.2	539.942	F25H2.7	1.27118
3526.15	1463.71	emb-1	1.26847
9160.35	3803.69	perm-1	1.268
11406.4	4755.66	R05D3.2	1.26213
1477.8	616.834	ubxn-1	1.2605
23578.8	9847.44	glh-1	1.25967
4427.89	1851.28	eor-1	1.2581
881.794	368.772	F37C12.1	1.25771
1422.17	595.067	lig-4	1.25697
5399.76	2264.93	T20G5.9	1.25343
1904.26	801.079	pps-1	1.24921
3413.13	1437.63	set-22	1.2474
2931.3	1237.27	pdp-1	1.24438
5944.5	2509.6	ZK1067.3	1.2441
1272.13	537.468	mafr-1	1.24299
1147	485.1	cir-1	1.24151
1021.95	433.508	prp-3	1.23719
7348.1	3122.62	T10C6.6	1.23462
3714.02	1581.24	F26F4.6	1.23193
1921.37	818.252	hpo-5	1.23152
2569.81	1094.8	vps-15	1.231
3473.73	1480.88	frl-1	1.23003
1376.63	587.717	dph-3	1.22795
14663.5	6270.46	fkb-2	1.22558
2464.4	1056.91	fem-1	1.22138
7492.75	3214.77	pdhb-1	1.22078
21112	9064.1	hcp-1	1.21983
2199.63	945.11	Y37D8A.25	1.21871
2718.39	1169.78	trpp-11	1.21652
8356.87	3597.19	hal-2	1.21609
12070	5198.71	phb-2	1.2152
5552.71	2391.93	lag-1	1.21502
3197.7	1380.74	dli-1	1.21159
2337.04	1009.56	T07A9.10	1.21095
4056.42	1754.03	toca-2	1.20953
16695.6	7236.14	2016-09-01	1.20617
1361.91	590.897	B0304.2	1.20466
5321.66	2311.15	par-3	1.20327
3779.63	1642.72	csc-1	1.20215
867.415	377.111	D1069.3	1.20173
2955.43	1286.96	cosa-1	1.19941
2098.25	913.802	pld-1	1.19923
2045.99	893.731	M05D6.2	1.19489
1767.27	772.315	Y87G2A.13	1.19426
1329.26	581.71	tag-231	1.19225
1831.12	801.644	Y54G9A.5	1.19169
14637.1	6412.02	acdh-12	1.19078
5891.05	2591.79	Y59A8B.12	1.18458
1870.7	824.118	C01G10.8	1.18266
765.52	337.393	Y87G2A.1	1.18201
6159.85	2719.07	taf-10	1.17978
4158.62	1835.8	rpl-17	1.17969
1515.68	669.839	Y39B6A.16	1.17808
869.983	384.603	Y54E10A.11	1.17762
4720.18	2088.32	lex-1	1.1765
5477.61	2424.08	copa-1	1.17611
7729.02	3426.86	dylt-1	1.1734
11443.8	5074.96	cdk-2	1.1731
2720.36	1206.81	mel-11	1.1726
3502.61	1555.72	D2030.8	1.17084
3757.54	1672.62	tat-1	1.16768
3410.13	1519.61	lab-1	1.16613
3560.77	1588.8	bra-2	1.16425
5592.43	2498.86	cap-2	1.16221
4316.79	1930.65	rga-3	1.16088
2742.57	1227.17	F28C1.3	1.1602
2149	962.354	smg-6	1.15903
19280.1	8634.62	lsm-1	1.15891
27367.4	12285.6	acs-4	1.15549
7269.1	3264.03	puf-3	1.15512
838.913	377.041	ZK185.1	1.1538
4440.55	1996.87	msh-6	1.153
1590.44	715.988	kbp-3	1.15142
1217.91	548.847	vti-1	1.14993
3724.25	1679.19	ndc-80	1.14918
45259.7	20422.8	hil-2	1.14805
2436.67	1100.03	hex-4	1.14737
2953.94	1334.09	pot-1	1.14678
9335.29	4219.39	nars-1	1.14566
7577.44	3427.29	enpl-1	1.14464
2926.97	1324.48	F11A3.2	1.14398
2098.25	949.845	hmg-20	1.14342
1385.32	627.364	pho-5	1.14285
5434.47	2461.33	dnj-19	1.1427
37743.8	17102.9	nasp-2	1.142
12041.3	5457.58	H20J04.6	1.14165
5203.21	2359.63	D2005.4	1.14084
4512.71	2050.65	rde-11	1.13791
15020.2	6835.42	gpi-1	1.13581
1519.4	691.889	K07H8.9	1.13489
2071.76	943.838	chn-1	1.13424
5730.49	2610.94	klp-18	1.13409
3480.92	1586.33	C37C3.9	1.13378
5257.04	2397.51	F54E12.2	1.13271
3670.2	1674.53	C55A6.1	1.1321
3583.41	1635.44	F53F4.14	1.13165
2674.74	1221.87	F01D4.5	1.13031
904.219	413.649	T23B3.2	1.12826
16891.5	7736.86	pod-1	1.12647
717.932	330.608	lin-8	1.11872
5409.05	2490.94	pgam-5	1.11868
1641.28	756.06	crn-1	1.11825
1914.23	882.989	Y54F10AM.11	1.1163
28136.4	12993.4	oma-2	1.11465
5149.71	2378.22	scc-1	1.11461
1719.47	794.294	C34D4.4	1.11422
4365.75	2019.91	lst-6	1.11194
978.939	453.014	C36B1.11	1.11166
5004.29	2316.8	T12C9.7	1.11103
2783.53	1289.15	F43E2.1	1.1105
4769.05	2210.65	Y92H12A.5	1.10923
1251.07	580.084	msh-2	1.10883
13544.2	6280.92	Y69A2AR.28	1.10862
42269	19614.7	npp-9	1.10766
17486.2	8135.67	egg-2	1.10388
1507.97	701.995	clp-2	1.10308
818.843	381.493	unc-40	1.10193
10963	5108.03	Y39E4B.5	1.1018
4653.67	2170.3	atl-1	1.10048
3326.55	1551.41	apn-1	1.10044
4463.92	2082.8	atgl-1	1.09978
1678	783.198	F52H3.4	1.09929
4366.6	2041.53	C53B4.4	1.09686
9132.61	4270.13	hcp-2	1.09675
18873	8837.94	cks-1	1.09454
14540	6815.85	Y54G11A.11	1.09306
2522.09	1182.85	pac-1	1.09235
1977.61	927.866	ntp-1	1.09177
4275.92	2006.48	eri-7	1.09157
1548.24	727.437	C44E4.1	1.08974
876.916	412.094	Y111B2A.12	1.08946
14171.3	6659.66	egg-3	1.08945
6378.58	3000.78	C33A12.3	1.0879
5812.61	2735.68	R12E2.11	1.08729
5278.44	2485.64	sun-1	1.08649
4052.74	1911.92	B0336.5	1.08388
4507.4	2128.81	clic-1	1.08225
4451.34	2104.5	rad-50	1.08076
14181.8	6708.42	trap-3	1.07999
6757.23	3197.81	snx-6	1.07935
672.569	318.453	K04C2.2	1.0786
2280	1081.93	mig-5	1.07542
3106.63	1475.65	tag-131	1.074
1086.87	516.549	R02D3.3	1.0732
1000.98	475.771	K07B1.4	1.07307
1272.09	604.82	F33H2.2	1.07262
735.135	350.185	mrpl-40	1.06989
958.911	456.901	glp-1	1.06952
1212.86	578.6	ula-1	1.06777
1963.66	936.912	suds-3	1.06756
12869.1	6141.34	mex-6	1.06729
1149.48	548.847	smut-1	1.0665
4905.18	2345.35	Y39F10B.1	1.0645
1104.84	528.634	Y106G6H.5	1.0635
1858.59	889.773	scbp-2	1.0627
11514.9	5518.64	cdc-48.1	1.06112
13192.1	6335.55	C01F1.6	1.05813
2442.45	1173.45	gsr-1	1.05757
951.336	457.325	F46C5.9	1.05674
2745.52	1321.8	ddx-23	1.05458
4527.98	2180.83	stc-1	1.05399
4046.24	1953.05	exo-3	1.05085
4662.23	2251.92	T21B10.3	1.04986
4290.21	2072.34	pis-1	1.04979
6263.41	3033.21	C28H8.4	1.0461
7489.15	3634.92	F26A1.1	1.04288
2459.44	1195.65	C04G6.4	1.04054
1671.58	812.669	set-17	1.04047
1325.88	644.891	F56B3.11	1.03982
2191.28	1066.1	xpf-1	1.03943
1888.59	919.597	atg-3	1.03824
5036.95	2455.6	F41C3.4	1.03647
15071.4	7360.38	patr-1	1.03396
4165	2040.75	F13E9.1	1.02921
13404.1	6570.75	puf-11	1.02854
3661.25	1795.24	sumv-2	1.02816
3153.02	1547.1	uba-5	1.02716
1165.4	572.098	D2005.3	1.02649
618.561	303.682	dnj-3	1.02636
669.487	328.912	mes-1	1.02535
7227.46	3561.71	rrf-3	1.02092
894.076	440.788	zip-4	1.02031
1803.56	889.349	Y57E12AL.6	1.02002
6460.19	3187.42	Y45G12B.2	1.01918
9381.77	4630.14	rog-1	1.0188
4009.39	1979.06	K01G5.8	1.01857
1309.92	646.729	pqn-53	1.01824
973.419	480.718	tin-10	1.01787
8320.79	4110.34	zyg-12	1.01746
1359.86	673.09	B0336.13	1.01459
50857.4	25176.3	cbd-1	1.01439
2875.19	1423.35	C01F1.1	1.01436
23500.6	11641.8	lap-2	1.01338
1330.12	658.955	vps-37	1.0133
7681	3810.26	epg-6	1.0114
9428.12	4678.06	tram-1	1.01106
21867.6	10853.5	mdt-28	1.01063
12494	6207.85	mce-1	1.00907
1136.17	565.808	eaf-1	1.00579
19809.4	9868.21	inx-22	1.00532
2301.99	1146.81	F44E2.10	1.00526
2650	1322.72	R151.6	1.00249
6821.63	3407.22	rpb-3	1.00152
7215.43	3604.82	ogt-1	1.00116
655.151	327.499	C55A6.10	1.00034
6517.96	3259.93	gld-3	0.999578
1957.41	979.528	rga-4	0.998786
1281.67	641.428	parn-1	0.998667
1401.28	701.5	nsy-1	0.998234
1209.78	606.94	Y106G6H.16	0.995115
4681.15	2351.79	imp-2	0.993106
6120.52	3075.27	him-6	0.992943
2795.81	1408.09	unc-26	0.989526
1384.68	697.613	ced-2	0.989053
2835.78	1429.22	Y95B8A.8	0.988516
24033.5	12126.1	klp-15	0.986923
12893.4	6507.36	F55A11.7	0.98649
1705.77	860.939	D2096.12	0.986443
2854.18	1441.73	apc-11	0.985276
2776.72	1402.79	pmr-1	0.985085
2344.58	1185.05	dcr-1	0.984385
4753.47	2403.02	pbs-1	0.984131
3455.71	1746.97	snap-29	0.98413
1219.96	616.763	tmbi-4	0.984047
888.855	449.551	dox-1	0.983464
1791.79	906.381	bmk-1	0.983212
2649.11	1340.17	gss-1	0.983087
82633	41838.2	gyg-2	0.981896
2403.33	1217.2	F38A1.8	0.981469
2123.24	1076.7	chat-1	0.979646
8430.56	4275.36	rps-4	0.979581
6421.03	3263.4	F13H10.3	0.97643
1375.86	699.521	C36A4.4	0.975898
53345	27124.7	Y82E9BR.3	0.975749
15769.8	8019.34	rla-0	0.975606
1364.61	694.716	kbp-4	0.973993
1673.12	852.175	rabs-5	0.973319
1207.08	615.138	Y60A3A.19	0.97254
755.078	385.027	C56C10.7	0.971667
725.036	369.832	Y71F9AR.4	0.971182
2687.41	1371.48	dpy-26	0.970481
4414.58	2255.32	F48C1.6	0.968945
6114.53	3137.03	spe-39	0.96284
3388.95	1741.24	lap-1	0.960721
3109.58	1598.84	B0511.13	0.959699
5410.85	2782.18	T27F6.6	0.959637
12192.8	6276.61	rab-5	0.957973
3515.15	1810.36	ufd-1	0.95731
1141.73	588.141	ZK177.4	0.956991
1262.16	650.333	dohh-1	0.956641
1855.94	956.63	plc-4	0.956118
2612.05	1346.82	egg-4	0.955628
5324.23	2745.36	C41G7.9	0.955576
5424.29	2799.08	tra-1	0.954483
9799.83	5061.04	knl-3	0.953325
9544.13	4931.49	pmp-3	0.95259
19785.1	10229.3	F35C11.5	0.951706
2834.28	1465.9	B0035.3	0.951196
3505.78	1815.52	bath-34	0.949353
3372.56	1747.11	brc-2	0.948875
3831.45	1987.04	Y52E8A.2	0.947268
1152.3	598.106	Y111B2A.1	0.946047
3331.69	1730.92	lpd-3	0.944712
861.766	448.208	mes-2	0.943127
18656.3	9706.87	F28F8.9	0.942588
4412.01	2298.29	mcm-6	0.940877
4476.8	2334.75	hpo-21	0.939198
5974.76	3116.26	npp-22	0.939067
6111.15	3188.62	rabn-5	0.938509
7346.39	3833.37	arl-8	0.93842
14788.9	7722.51	ntl-9	0.937372
959.339	501.354	trpp-6	0.93621
34961.5	18313.9	rps-2	0.932832
1042.49	546.232	ctns-1	0.932449
616.122	323.682	pph-5	0.928637
3510.91	1846.33	gcs-1	0.927185
628.147	330.396	ZC262.2	0.926905
4447.79	2342.81	F01F1.15	0.924847
7797.06	4108.43	dnj-12	0.924342
14224.3	7499.04	attf-2	0.923579
5760.23	3038.16	fzy-1	0.922927
2531.98	1335.72	lsm-7	0.922646
3822.93	2018.99	larp-5	0.921049
2613.46	1380.88	epg-4	0.920372
4387.79	2322.81	gna-2	0.917623
11978.7	6343.26	cyk-4	0.917177
821.624	435.134	K09H9.2	0.91702
14543.6	7703.57	rps-27	0.916789
4845.14	2566.56	Y42H9B.3	0.916702
19000.9	10070.5	pie-1	0.915937
1059.69	561.78	grk-1	0.915571
11820.2	6284.24	set-16	0.911443
8469.38	4509.22	jamp-1	0.909377
3338.11	1779.76	rpoa-12	0.907349
728.288	388.348	mboa-6	0.907158
7707.19	4109.85	T28D9.1	0.907121
40706.9	21727	him-3	0.905783
1604.48	856.628	C47G2.4	0.905362
1736.5	929.138	rnh-2	0.902217
5086.89	2723.67	rad-54	0.901233
5955.8	3195.27	fli-1	0.898359
3688.3	1979.2	K11H3.8	0.898041
3530.3	1897.22	wrb-1	0.895906
12871.8	6920.09	ZK1067.2	0.895346
1298.53	698.532	Y59A8B.21	0.894485
4635.96	2494.05	psf-3	0.894376
3855.89	2077.86	pph-4.1	0.891966
1168.86	630.121	dpm-3	0.891407
6993.16	3771.68	akt-1	0.890738
6437.89	3473.79	vps-11	0.890077
3335.5	1800.18	T26A5.2	0.889758
606.793	328.064	T07C4.12	0.887226
8208.37	4440.1	R04F11.3	0.886502
1005.47	544.182	hpo-10	0.885712
1205.2	654.149	bath-15	0.881577
854.32	464.746	Y54F10AR.2	0.878335
3659.88	1991.71	hgrs-1	0.877793
3937.45	2143.23	samp-1	0.877477
1501.68	817.475	hst-1	0.877333
14666.8	7993.61	cls-2	0.87563
4020.86	2193.69	hpo-27	0.874145
2389	1304.69	csn-6	0.872693
2220.77	1213.6	T24B1.1	0.87177
12913	7064.47	itsn-1	0.870171
2472.88	1353.03	hcp-4	0.869991
38351.3	21000.8	his-72	0.868829
1012.75	555.773	C48B4.9	0.865708
4960.13	2724.66	Y44E3A.4	0.864303
1177.17	647.365	cid-1	0.862667
21013.9	11560.3	tag-209	0.862171
4775.34	2627.48	T04A8.7	0.861923
3315	1824.99	snap-1	0.86112
960.195	528.987	F37A4.2	0.860094
1175.07	647.506	Y54E10A.6	0.85978
6581.25	3627.57	dip-2	0.859357
5557.12	3065.3	ced-5	0.858309
16214.3	8945.58	klp-19	0.858021
1785.88	985.535	ZK1248.11	0.85766
20423.4	11272.6	cdl-1	0.857401
10082.9	5566.21	ccr-4	0.857142
1456.79	804.471	cee-1	0.856681
677.704	374.638	F32D8.5	0.85516
3934.46	2175.95	kbp-5	0.854519
5150.61	2849.68	F33E11.2	0.853945
3315	1835.24	hpo-13	0.853042
9020.71	4994.11	rpl-4	0.853013
1339.4	741.784	swp-1	0.852519
6627.99	3680.93	wwp-1	0.848499
2864.11	1592.26	vps-24	0.847008
777.374	432.236	F08F8.10	0.846789
3889.82	2164.43	F54A3.2	0.845716
2375.26	1321.87	Y32H12A.8	0.845507
855.818	476.972	T07C12.12	0.843398
759.443	423.261	cpsf-3	0.843395
1354.08	754.717	pfd-5	0.843307
2644.66	1474.73	F54C8.7	0.842625
4278.4	2389.17	toc-1	0.840562
2714.37	1516.64	rft-2	0.839735
14133.7	7897.78	R74.8	0.839616
28926.3	16222.8	dab-1	0.834355
14513.7	8141.25	gln-6	0.834096
9731.75	5460.76	bir-1	0.833596
1117.38	627.435	C48B4.11	0.832584
1998.53	1123.21	cpsf-2	0.831319
10336.1	5809.39	Y57G11C.33	0.831233
1064.74	598.954	dhs-1	0.829989
6206.03	3493.72	clec-90	0.828905
1470.31	828.712	acbp-5	0.827181
1085.71	612.028	ZK1128.4	0.826973
647.534	365.591	rsp-8	0.824722
21282.4	12015.9	cdk-1	0.824715
2457.08	1388.23	Y87G2A.18	0.823701
3362.5	1899.83	R05D7.5	0.823663
5371.99	3035.26	Y42H9AR.4	0.823635
1003.8	567.222	T08B2.5	0.823492
2290.95	1295.58	Y71H2AM.11	0.822352
5724.79	3239.23	sqv-7	0.821574
17729.5	10032.4	gld-2	0.821485
37247.9	21080.1	mex-5	0.821281
1263.7	715.918	C05D11.1	0.819786
6774.52	3845.04	aspm-1	0.817121
1124.57	639.591	Y18D10A.16	0.814154
3161.62	1798.49	ran-5	0.813881
1934.77	1100.87	aph-2	0.813513
1116.74	635.492	C07H6.4	0.813348
2623.34	1493.96	Y67H2A.7	0.812268
6504.14	3704.47	rpl-9	0.812091
1974.35	1124.97	K07C5.3	0.811491
999.053	569.554	D1007.10	0.810729
4515.1	2577.59	srp-7	0.808738
1884.78	1076.92	M04F3.5	0.807495
9303.67	5316.45	cya-1	0.807337
1212.73	693.02	C35D10.7	0.807289
6813.59	3893.66	vnut-1	0.807288
1776.3	1015.78	plrg-1	0.806282
5193.32	2970.1	aptf-3	0.806144
3667.67	2100.76	cyp-44A1	0.803957
17299.9	9920.94	Y51H1A.3	0.802212
1632.21	936.488	pbs-6	0.801492
1864.41	1070.48	paqr-2	0.800459
4317.6	2485.36	F46B6.5	0.796777
5602.49	3225.02	cyld-1	0.796758
2905.71	1673.47	acly-2	0.796049
3107.74	1790.78	sna-2	0.795276
5455.06	3144.38	egg-5	0.794817
29002.5	16722.8	kca-1	0.794363
3774.36	2180.83	chch-3	0.791357
681.342	393.79	B0495.5	0.790952
703.766	407.147	cnt-1	0.789546
1121.4	648.849	ess-2	0.789352
8686.13	5029.23	K11H3.3	0.788376
3081.81	1787.67	rsd-6	0.785693
1340.6	778.251	wht-2	0.784572
6327.82	3675.21	C29H12.2	0.783882
8391.57	4875.59	W02D3.4	0.783365
11366.3	6603.97	noca-1	0.783359
881.537	512.591	K07C5.2	0.782213
1791.7	1041.86	F25G6.9	0.782169
4133.58	2406.98	spd-1	0.780168
20281	11812.2	sqv-5	0.77985
777.93	453.509	swd-2.2	0.778511
1718.1	1001.79	ufl-1	0.778232
6455.44	3764.82	rpn-3	0.777933
4838.12	2821.69	gale-1	0.777887
3058.01	1786.83	exoc-7	0.775196
1587.27	928.007	fcho-1	0.774342
784.007	458.739	F53C11.5	0.773195
614.966	360.008	F07G6.9	0.772477
2196.46	1286.25	cup-5	0.772011
4214.55	2468.11	mlc-4	0.771971
5010.41	2934.48	cku-80	0.771823
3990.43	2338.71	brf-1	0.770832
3471.33	2035.52	B0001.3	0.770088
6924.6	4063.56	rps-13	0.768987
5271.64	3093.71	vha-7	0.768912
6980.1	4096.84	hmg-1.2	0.768736
13578.2	7970.64	F59A6.5	0.768526
801.938	470.824	C06H2.2	0.768305
5975.15	3510.12	glh-2	0.767455
4759.38	2796.11	evl-18	0.767353
17886.3	10510	rps-3	0.767091
4764.13	2799.99	cnx-1	0.766788
18149.7	10673.3	F49C12.12	0.765948
23854.2	14034.5	rpn-6.1	0.765265
9011.76	5304.5	C34B4.2	0.764591
8433.13	4964.07	Y52B11A.8	0.764544
12652.6	7450.77	F55F8.9	0.763967
10903.7	6423.05	F52A8.5	0.763493
4763.91	2807.2	Y116A8C.25	0.763014
3959.11	2333.62	acl-11	0.762604
9761.4	5762.96	ksr-2	0.760279
132711	78431.8	cpg-1	0.758772
9807.67	5798.3	zen-4	0.758281
5127.54	3033.57	dnj-23	0.757252
2838.86	1679.54	npp-15	0.757242
1158.25	685.387	E01A2.5	0.756957
5157.03	3053.14	sid-1	0.756245
35296.3	20917.2	cash-1	0.754826
2784	1650.5	F55A12.10	0.754256
7002.66	4151.69	efa-6	0.754205
3431.62	2034.68	rod-1	0.754089
6187.24	3674.22	cdk-9	0.751858
26537.1	15770.5	raga-1	0.750785
4800.97	2854.06	prmt-7	0.750312
3845.4	2287.19	T12G3.7	0.749558
6369.85	3789.49	Y62E10A.13	0.749256
4805.17	2859.43	cni-1	0.748859
6021.45	3584.32	C27A7.6	0.74841
600.544	357.747	gon-14	0.747332
5171.92	3085.23	rict-1	0.745323
2412.58	1439.54	F43G9.3	0.744969
1673.8	998.751	ragc-1	0.744934
3003.71	1794.95	F07F6.4	0.742798
1556.72	931.894	C01H6.9	0.740268
18798.5	11257	gln-5	0.739794
2320.65	1390.77	src-1	0.738643
1032.05	618.672	atg-4.1	0.738265
5698.95	3416.69	gcy-18	0.738097
5095.66	3061.48	M01B12.4	0.735038
10745	6455.63	T02G5.7	0.735032
1948.72	1170.84	F08B4.7	0.734983
9425.33	5664.87	ing-3	0.734502
3507.36	2108.25	ubc-6	0.734343
1201.26	722.561	frh-1	0.733357
1964.73	1181.94	F55A12.5	0.733177
4021.59	2419.84	rsr-2	0.732852
1766.11	1063.63	reps-1	0.731583
6708.23	4041.44	xnp-1	0.731063
1691.56	1019.53	Y50D4A.5	0.730455
2435.94	1468.37	C06H2.6	0.730262
7133.65	4300.45	unc-37	0.730153
1058.11	637.965	C49H3.6	0.72994
3950.98	2382.6	T23G11.7	0.729673
2560.99	1544.98	H25P06.1	0.729111
21434.1	12937.8	klp-16	0.728319
1293.48	780.866	T03F1.12	0.728115
1789.14	1080.52	Y40B1A.1	0.727539
3383.34	2044.78	dnj-29	0.726502
7705.82	4660.53	lin-40	0.725455
4186.09	2535.96	gpx-2	0.723073
1092.69	661.994	moma-1	0.722992
4367.5	2646.35	uda-1	0.722804
6325.77	3834.93	lin-23	0.72204
5356.54	3248.98	kle-2	0.721315
1719.04	1042.78	pme-3	0.721167
3185.33	1933.12	T01D3.5	0.720512
766.247	465.17	T01H3.2	0.720053
1654.67	1004.97	glh-3	0.719395
8049.51	4892.69	Y71H2AM.1	0.718273
898.27	546.444	iars-1	0.717077
2934.34	1786.12	ran-2	0.716206
9098.46	5539.28	C56C10.10	0.715925
1097.52	668.637	Y48G1C.9	0.714957
7356.79	4486.82	Y39E4A.3	0.713383
9576.7	5840.84	gck-2	0.713352
1157.87	706.377	ZK1127.3	0.712958
4459.73	2727.55	uso-1	0.709347
2249.44	1376.07	D1081.8	0.709009
1681.72	1031.33	vbh-1	0.705431
19741.3	12110.8	pgk-1	0.70492
1255.27	770.265	vacl-14	0.704568
777.759	477.538	pqbp-1.1	0.703709
3609.77	2218.07	M01F1.9	0.702601
3774.36	2320.05	asg-1	0.702075
716.434	440.788	Y60A3A.8	0.70075
8007.32	4926.97	dkf-2	0.700618
7623.06	4694.88	swsn-9	0.699282
915.602	563.971	set-32	0.699101
10658.1	6565.52	xbx-6	0.698967
3796.14	2339.49	rsp-7	0.698342
2267.42	1397.42	C18A3.9	0.698286
642.912	396.264	clp-7	0.69816
12173	7508.51	Y18D10A.11	0.697085
937.043	578.105	rpc-25	0.696783
6054.32	3737.68	M106.8	0.69582
3419.76	2111.71	dhs-6	0.695484
609.788	377.111	F10D11.2	0.693318
6727.74	4160.73	lit-1	0.693285
6711.01	4155.64	adss-1	0.691458
22956.5	14216	gdi-1	0.691384
2074.24	1285.05	air-2	0.69076
2203.18	1365.33	Y116A8C.10	0.690336
2163.12	1340.67	vps-33.1	0.690165
656.948	407.218	Y75B8A.18	0.689979
2885.46	1788.66	nxt-1	0.689921
10245.5	6351.31	smc-3	0.689864
6584.85	4087.87	apx-1	0.687801
1523.85	946.17	sec-10	0.687549
9280.56	5764.73	mat-1	0.686959
788.501	490.117	Y32B12B.4	0.685985
1964.9	1221.44	sec-16	0.685869
1523.04	946.877	helq-1	0.685702
28399.2	17674.5	pdi-3	0.684181
1828.81	1138.26	K08F4.1	0.684074
4254.22	2649.53	Y102E9.2	0.683159
14279.9	8893.77	copb-2	0.683121
4498.5	2802.68	Y53F4B.18	0.682637
4211.51	2624.44	ZK484.4	0.682328
10712.3	6675.77	asd-1	0.682257
789.613	492.167	C50F2.2	0.681999
4756.42	2970.25	dcap-1	0.679296
6282.37	3926.38	rnp-3	0.678109
1902.89	1189.36	swsn-2.2	0.678009
16726.7	10458.5	rpa-1	0.67748
4569.62	2858.79	F55A3.3	0.676669
1145.97	717.048	ztf-8	0.676425
2518.28	1578.48	tbc-17	0.673902
1403.34	880.444	emc-1	0.67256
1182.22	741.784	ctr-9	0.672423
14171.9	8892.22	alh-9	0.672419
693.709	435.84	eri-1	0.670532
664.908	417.748	F12A10.8	0.670522
994.816	625.103	C09E7.8	0.670337
6252.42	3931.33	T01C3.3	0.669397
773.052	486.16	max-2	0.669135
1875.28	1179.53	mam-3	0.668894
26401.2	16611.1	cdc-25.1	0.668459
833.906	524.818	C08B11.9	0.668069
7154.62	4502.93	tbx-32	0.668011
13881	8750.17	dbn-1	0.665724
691.313	435.84	Y48G10A.2	0.665539
2457.43	1549.51	dnc-2	0.66534
5396.77	3403.75	T04A8.8	0.664969
8830.87	5570.16	istr-1	0.664835
3434.74	2166.55	eea-1	0.6648
602.599	380.362	hpo-16	0.663824
1462.22	923.908	agt-1	0.662344
4353.55	2753.21	nop-1	0.661079
1936.22	1224.98	ska-1	0.660493
18530.9	11732.8	hil-4	0.659385
1369.32	867.229	sinh-1	0.658972
4970.36	3147.92	ZK1320.9	0.658952
2914.05	1846.76	Y53C12A.6	0.658032
2694	1707.67	rpl-24.2	0.657718
2216.58	1405.05	vps-33.2	0.657711
4289.96	2720.49	sop-3	0.657099
895.531	568.282	bath-3	0.656138
7037.11	4469.64	lin-13	0.654823
5455.31	3465.95	F14B4.2	0.654413
1480.11	940.658	usp-48	0.653966
2420.49	1539.19	R144.6	0.653133
705.435	449.692	wrn-1	0.649576
21617.6	13784.6	ergo-1	0.649145
4667.37	2978.8	C13F10.7	0.64788
3772.69	2407.97	C14B1.9	0.647777
1285.4	821.15	afd-1	0.646495
677.576	433.084	T26C5.3	0.645735
24782.4	15850	ret-1	0.644836
940.809	603.335	icd-1	0.640941
6350.63	4073.17	smc-4	0.640748
10868.8	6973.8	Y14H12B.1	0.640172
8636.62	5545.22	Y41D4A.4	0.639223
948.212	608.989	F44E2.9	0.638793
29727.7	19110.7	mpk-1	0.637426
4919.99	3170.32	F10C2.4	0.634026
7032.53	4531.84	cdc-48.2	0.633948
990.58	638.531	fnta-1	0.633517
1111.56	716.695	rae-1	0.633156
7401.94	4773.11	rpb-2	0.632972
1080.45	697.684	got-2.1	0.630986
3719.76	2404.08	cblc-1	0.62972
1855.26	1200.45	mmab-1	0.628041
1384.29	896.134	Y55F3BR.2	0.627365
9663.75	6256.82	daf-21	0.627152
4237.75	2743.81	vps-60	0.627118
784.35	507.998	Y59C2A.3	0.626675
1183.29	766.449	K01D12.6	0.626538
815.034	527.927	C01G10.7	0.62652
29831	19377.1	let-70	0.622461
1423.79	924.968	ska-3	0.622265
8082.85	5262.17	C31H1.8	0.619206
905.16	589.766	Y71H2B.5	0.61803
30583.9	19945.5	snb-1	0.616706
3279.91	2141.39	T07C4.10	0.615106
4777.39	3119.72	cul-5	0.614808
2270.28	1483.07	R144.10	0.614282
3101.11	2025.91	knl-2	0.614212
3358.01	2194.4	rilp-1	0.613781
690.885	452.237	prp-31	0.611368
601.828	394.143	C02F5.3	0.610631
2518.02	1650.14	pfd-6	0.6097
6799.59	4457.63	ceh-38	0.609172
3973.19	2608.4	K02F3.2	0.607132
23801	15629.5	mcm-3	0.606749
766.247	503.404	Y50D4A.4	0.606094
17817.8	11718.4	rpb-7	0.604552
710.571	467.573	trpp-10	0.603788
88685.7	58439.7	plk-3	0.601753
1318.73	868.995	hda-2	0.601732
3126.61	2060.33	W03A5.4	0.601726
8444.25	5564.65	cct-7	0.601679
4111.07	2709.96	chaf-1	0.601246
12032.3	7933.4	ect-2	0.600905
3863.8	2548.61	sec-31	0.600311
20417.6	13470.5	ebp-2	0.600012
2120.5	1399.68	ZC376.6	0.599309
33869.6	22378	M28.5	0.597906
2400.64	1586.19	C16C2.4	0.597856
12585.8	8317.15	Y57G11C.3	0.597635
11487.7	7596.08	rps-8	0.596761
23293.1	15403	gpb-1	0.596688
1167.45	772.527	F32E10.5	0.595706
1009.62	669.485	mys-2	0.592693
3765.97	2501.97	dss-1	0.589961
6834.56	4541.52	Y47G6A.18	0.589673
19922	13255.1	swsn-7	0.587813
1397.05	931.046	C42C1.4	0.585457
18219.1	12148.3	uba-1	0.584696
9718.14	6481.99	sec-24.1	0.584244
5319.91	3550.47	pkc-3	0.583391
3229.58	2155.53	cit-1.2	0.583306
925.702	617.894	sms-2	0.583188
3395.92	2267.33	Y106G6D.7	0.582809
2649.36	1770.43	Y74C10AL.2	0.581546
43713.3	29250.9	tbb-1	0.57959
2407.96	1611.63	lin-28	0.57929
1398.8	936.841	mdt-6	0.578315
16297.1	10926.1	cyk-7	0.576836
6320.76	4238.4	F16A11.1	0.576577
3080.35	2065.63	dnj-25	0.576513
29726.3	19984.9	cey-2	0.57283
3152.98	2120.9	B0205.1	0.57204
853.763	574.501	lars-2	0.571527
1452.64	978.751	Y97E10AL.3	0.569663
809.428	545.878	ztf-1	0.568323
20342.8	13724.9	chs-1	0.567725
3207.58	2168.74	tag-261	0.564628
2378.13	1608.73	B0336.7	0.563904
9451.7	6401.28	C25A1.1	0.562213
8182.61	5545.85	spk-1	0.561151
6943.98	4709.65	cnk-1	0.560144
1172.37	795.495	Y102A5C.2	0.559507
1766.28	1198.61	F54D10.5	0.55935
988.525	670.97	mrpl-16	0.559031
20671.4	14033	gfat-2	0.558807
18637	12652.1	mrp-4	0.558793
814.135	552.946	C47G2.3	0.558131
21528.5	14625.1	T22F3.3	0.557803
4953.58	3365.31	dnj-13	0.557734
827.402	562.204	tdp-1	0.557494
1948.59	1324.55	san-1	0.556926
4435.03	3017.17	set-4	0.555748
685.964	466.795	F22G12.4	0.555342
2945.89	2004.92	M4.1	0.555157
2182.94	1487.6	ric-8	0.553288
4321.16	2946.99	xpb-1	0.552173
3929.67	2680.27	nuaf-3	0.552026
4316.66	2944.87	C17E4.10	0.55171
4362.07	2980.56	mct-5	0.549427
2715.99	1855.87	mtm-1	0.549382
2324.03	1588.73	vps-54	0.548758
2844.85	1945.35	lin-54	0.548327
19127.7	13085.7	T22D1.5	0.547666
6102.59	4177.06	fem-3	0.546934
2098.63	1436.71	Y66D12A.21	0.546678
2745.82	1881.39	cpt-2	0.545443
6417.56	4397.91	akap-1	0.545207
13838.6	9486.23	swsn-1	0.54479
1822.9	1249.85	efk-1	0.54448
5167.09	3547.43	iglr-2	0.542576
29113.5	20031.2	cpg-2	0.539439
5475.17	3768.92	W08F4.3	0.538752
953.519	656.411	W04C9.2	0.538662
10650.3	7338.69	let-526	0.537307
749.857	516.902	hda-6	0.536723
5807.05	4004.83	duo-1	0.536064
1653.18	1140.38	B0035.1	0.535727
7487.48	5167.82	T19B10.8	0.534924
794.62	548.493	gpr-2	0.534792
1898.14	1311.06	C26E6.12	0.533855
15412.4	10649.9	ZK669.4	0.533255
5368.7	3713.94	ccf-1	0.531622
3084.97	2135.39	fsn-1	0.530762
5718.46	3959.6	tbc-3	0.530273
1728.97	1197.62	spdl-1	0.529734
1071.38	742.773	R151.7	0.528472
2954.32	2048.25	msh-5	0.528438
615.352	427.289	spn-4	0.526199
739.757	513.793	usp-14	0.525865
1277.09	887.088	Y54E5A.5	0.525715
9247.39	6427.71	T28B11.1	0.524742
11670.1	8115.17	vha-14	0.524125
15007.5	10437.7	mei-1	0.523879
56942.6	39613.9	puf-5	0.523501
1553.51	1080.87	Y57E12AL.1	0.523332
842.765	586.657	asc-1	0.522614
1833.17	1276.78	mcm-4	0.521835
1832.49	1277.56	rlbp-1	0.520418
1564.93	1091.12	F29B9.1	0.520291
650.444	453.579	C43E11.9	0.520069
18650.9	13014.8	akir-1	0.519093
17843.3	12481.1	K04F10.7	0.515634
7101.98	4976.65	Y76A2B.4	0.513047
11234.5	7876.79	hecd-1	0.512256
867.201	608.636	tsfm-1	0.510787
4734.34	3323.47	madf-3	0.510474
1910.42	1341.44	pst-2	0.510102
7705.7	5416.87	cil-1	0.508465
1024.34	720.865	K10D2.5	0.506901
16377.9	11534	pisy-1	0.505862
15232.3	10730	R07H5.8	0.505487
2821.44	1987.75	gck-3	0.505297
1697.64	1196.21	Y54F10AR.1	0.505059
2316.89	1634.45	H05C05.2	0.503378
2293.48	1618.27	tag-229	0.503084
7400.18	5226.55	rad-51	0.501701
1278.21	902.918	Y51H4A.15	0.501453
27168.4	19197.1	mesp-1	0.501038
1216.45	860.515	C50E3.5	0.499408
5949	4214.37	R102.5	0.497329
614.282	435.204	mrpl-36	0.497207
9929.89	7035.85	ife-1	0.497052
2178.62	1544.13	D1054.3	0.496613
2142.67	1520.11	T07F10.3	0.495237
10891.5	7736.65	lin-49	0.493422
613.939	436.689	mrps-9	0.491491
6450.47	4594.1	pap-1	0.489623
16761.1	11939.9	vps-32.1	0.489333
848.157	605.032	C29G2.1	0.487321
1366.71	976.984	Y48B6A.1	0.484297
752.596	539.376	B0041.5	0.480582
3137.83	2249.52	D1007.5	0.480147
1127.95	809.065	Y94H6A.3	0.479379
11646.5	8355.39	sca-1	0.479122
688.574	494.075	T25D3.4	0.478882
1129.41	811.397	F45F2.11	0.477086
920.738	663.125	lin-9	0.47351
1034.74	745.459	skr-17	0.473073
7126.25	5134.32	mys-4	0.472969
1476.52	1065.61	odr-8	0.470523
3272.12	2362.74	C10C5.1	0.469764
2501.85	1809.51	T24H7.3	0.467393
4753.47	3445.38	ego-1	0.464319
3484.72	2526.21	C25H3.4	0.464072
768.43	557.469	F17A9.2	0.463023
3461.06	2512.64	F13G3.7	0.462011
5219.55	3792.03	K05C4.2	0.460956
5168.63	3755.28	his-74	0.46086
3097.3	2253.55	hsf-1	0.458811
712.026	518.245	R02F11.4	0.458295
11308.2	8238.99	gmps-1	0.456829
16211.2	11819.3	tpxl-1	0.455851
3096.06	2258.36	plst-1	0.45516
3581.23	2613.28	ehs-1	0.454595
3688.77	2693.63	rpn-9	0.453588
1290.49	942.354	thoc-3	0.453576
2589.24	1892.27	rcq-5	0.452408
15455	11301.8	npp-12	0.451523
917.357	671.252	ZK328.4	0.450628
58093.1	42516.6	T07A9.14	0.450341
1865.83	1365.61	F10E7.2	0.450264
6570.81	4812.9	rpt-5	0.449164
7472.68	5474.47	Y54G2A.26	0.448905
6963.97	5103.37	tac-1	0.44846
13611.3	9975.99	abcf-2	0.448268
951.893	698.461	ZK353.9	0.446619
5020.98	3687.29	set-9	0.445408
23563.6	17315.9	C01G8.1	0.444465
42608.2	31376.6	wdr-5.3	0.441445
3442.19	2535.04	npp-20	0.441316
18376.4	13534.2	Y66D12A.19	0.441242
5561.96	4099.18	F43D9.3	0.440259
8394.27	6188.62	chk-1	0.439786
3375.47	2488.96	nrde-2	0.439543
2322.92	1713.47	Y41D4B.4	0.439022
2897.7	2140.97	wht-7	0.436646
2377.14	1756.58	ubc-18	0.436461
1695.42	1253.24	mrpl-12	0.435971
3344.1	2472.5	Y105E8A.2	0.43565
2064.27	1527.03	C50F4.16	0.4349
9226.25	6826.45	bcl-1	0.43461
2923.12	2163.94	otub-3	0.433852
42457.9	31461.1	top-2	0.432466
2373.98	1759.19	F33H2.6	0.432392
9811.9	7274.59	F26F4.5	0.431668
5332.79	3954.08	F25H2.6	0.431547
4306.35	3196.82	skpt-1	0.429826
1876.7	1393.39	anat-1	0.429597
2011.24	1493.67	mog-2	0.429223
1839.93	1366.89	zim-1	0.428761
14789.7	10987.7	sup-17	0.428712
5794.25	4311.2	set-31	0.426534
955.659	711.253	M03C11.3	0.426132
1118.96	832.952	drh-1	0.425859
1607.94	1198.19	mog-1	0.424359
12635.6	9416.9	C39E9.12	0.424167
839.769	626.163	ZK632.11	0.423455
5405.46	4033.66	zyg-9	0.422326
6540.9	4883.22	F44E7.4	0.421655
16865.4	12593.9	let-502	0.421338
19026.9	14216	par-5	0.420523
726.662	543.051	npp-23	0.420195
816.532	610.261	Y6B3B.9	0.420081
6948.82	5195.31	npp-6	0.419557
19414.1	14518.3	math-33	0.419234
12030.8	9002.4	ufm-1	0.418355
6352.73	4754.03	F55G1.6	0.418224
3709.74	2777.38	acin-1	0.417595
4729.12	3541.42	bec-1	0.417242
3910.49	2928.48	DY3.8	0.4172
6553.05	4914.74	lmn-1	0.415051
2774.67	2081.04	spd-5	0.415012
2071.07	1554.81	rbg-2	0.413643
2171.13	1630.29	unc-76	0.41332
761.54	572.593	rnf-113	0.41141
1257.79	946.453	eif-3.H	0.410291
4031.39	3035.19	mdt-29	0.409488
9882.77	7451.34	F27D4.7	0.407416
885.261	668.567	R119.3	0.405031
7493.05	5662.89	D1044.6	0.404015
1784.04	1350.42	rfc-3	0.401744
3011.75	2280.69	C11D2.4	0.401133
1619.97	1226.95	rbx-2	0.400884
5636.81	4276.35	pas-5	0.398497
601.315	456.406	cfim-2	0.397802
2857.95	2169.94	ath-1	0.397321
10631	8082.59	gls-1	0.395382
843.535	641.358	ZK632.5	0.39532
4192.17	3189.12	cec-6	0.394539
2142.15	1630.36	pxf-1	0.393876
14016.1	10672.1	K03H1.7	0.393238
4734.47	3605.38	W02B12.10	0.39305
1756.14	1337.56	rpc-2	0.392809
36048.8	27458.5	T24D1.3	0.392698
3301.39	2515.11	F21F3.4	0.392451
608.076	463.686	Y32B12B.2	0.391106
11101.1	8484.79	bris-1	0.387747
8399.66	6426.3	Y14H12B.2	0.386344
3805.56	2912.43	F48A11.4	0.385883
916.458	702.136	ZK632.2	0.384318
1061.96	814.012	sac-1	0.38361
7779.99	5968.62	frm-1	0.382371
9396.28	7214.65	mdt-26	0.381159
9507.67	7304.83	hsp-4	0.380241
1795.86	1379.96	tre-1	0.380044
18665.2	14351.2	prom-1	0.379174
5914.63	4548.3	lat-1	0.37896
8798	6769.91	T10B11.7	0.378039
38487.2	29632.9	fib-1	0.377179
998.069	769.064	ZK792.5	0.376036
1334.44	1028.5	emb-4	0.375685
6809.27	5251.85	mut-14	0.374673
9474.29	7311.69	hum-1	0.373813
3385.87	2614.12	T25D3.3	0.373198
14918	11524.4	mex-1	0.372363
14667.9	11366.5	nhr-23	0.367878
2901.17	2249.52	C56A3.4	0.367016
4771.06	3700.01	unc-16	0.366779
2604.56	2021.18	T08A11.1	0.365841
11566.9	8983.53	F29C4.2	0.364652
4959.79	3852.88	syx-7	0.364341
10306.8	8017.01	ZK829.7	0.362465
49330.4	38397.4	htp-1	0.36147
11150.7	8684.94	Y54G2A.19	0.360548
3334.73	2600.63	rpn-8	0.35871
3925.86	3063.18	Y54G2A.23	0.357977
9189.66	7173.17	cdc-6	0.357401
1347.06	1051.9	smr-1	0.356824
1684.29	1317.06	arx-7	0.354816
1291.34	1009.99	osm-3	0.354535
4643.45	3632.03	ani-2	0.354421
21694.4	16978.6	F17C11.10	0.353609
854.234	668.779	trx-2	0.353103
5876.76	4605.48	Y56A3A.16	0.35167
1822.9	1430.07	F53E4.1	0.350153
4853.06	3808.29	obr-4	0.349752
7701.54	6049.47	wapl-1	0.348339
958.654	754.081	Y17G7B.17	0.346291
2337.94	1839.48	cand-1	0.345944
1538.7	1212.47	glrx-22	0.343767
5205.6	4104.41	ego-2	0.342892
1482.55	1169.28	eak-7	0.342457
682.711	538.67	C08F8.2	0.341874
8762.05	6917.69	pri-1	0.340979
1525.73	1205.26	tpp-2	0.340161
731.498	577.964	C10G11.6	0.339874
3533.34	2795.9	panl-3	0.337722
6448.12	5106.62	fic-1	0.336509
5974.93	4733.54	xpo-3	0.336004
9211.1	7298.61	flh-1	0.335751
4556.96	3611.6	zbp-1	0.335431
8948.9	7103.27	sec-24.2	0.333226
3275.88	2600.55	mut-15	0.333065
7518.68	5969.47	tag-296	0.332878
12010.2	9535.7	F33H2.5	0.332855
6049.01	4808.31	K12C11.1	0.331169
5060.78	4025.82	hpl-2	0.330079
3222.39	2563.73	Y61A9LA.1	0.329884
3453.48	2753	unc-69	0.32705
631.357	503.616	C54C6.6	0.326132
5622.43	4489.86	alh-3	0.324524
773.308	617.894	ZK1010.2	0.323684
3371.15	2693.7	C17G10.9	0.323649
2331.35	1864.71	D1007.8	0.322217
832.023	665.952	eif-1	0.321206
2794.31	2237.72	R53.5	0.320463
1221.76	979.104	Y71G12B.10	0.319426
8831.34	7081.44	tol-1	0.31859
1085.58	870.691	Y38C1AA.1	0.318239
11520	9246.43	K03B4.2	0.31717
4621.02	3710.47	B0491.1	0.316608
5794.42	4654.24	F14E5.2	0.316118
18727.4	15049.7	Y48G1C.12	0.31542
10982.8	8843.81	lin-3	0.312503
4975.15	4007.09	teg-1	0.312186
1671.96	1346.82	T13F2.2	0.311991
15650.1	12628.8	blos-4	0.309458
18065.5	14598.7	tofu-1	0.307393
2804.45	2269.73	rpb-9	0.305196
3951.15	3200.29	copb-1	0.304071
13148.9	10654	C02B10.5	0.303553
6951.3	5635.32	mop-25.2	0.302785
28214.5	22912.8	klp-7	0.300279
4810.13	3910.48	B0035.6	0.298731
1817.38	1477.7	cfim-1	0.298506
708.688	576.692	qars-1	0.29735
51019.9	41532.3	ncl-1	0.296827
12488.6	10175.8	F53C11.4	0.295473
1266.87	1034.79	T05G5.9	0.291919
1635.93	1336.57	aph-1	0.291578
2958.34	2417.16	Y47D9A.1	0.291478
9352.67	7652.4	mig-38	0.289465
4147.66	3395.63	ire-1	0.288621
9900.02	8113.05	daf-18	0.287187
4057.88	3325.94	sams-3	0.286963
3897.06	3197.04	dhhc-3	0.28565
894.804	734.151	ppw-1	0.285494
14284.6	11737.3	K07C5.4	0.283355
2746.46	2259.7	laat-1	0.281445
15271.7	12568.3	mcm-7	0.281063
7388.8	6110.39	F34D10.4	0.274076
1963.36	1625.48	Y67D2.2	0.272457
11448	9485.17	let-754	0.271346
4456.05	3693.3	bath-44	0.270853
2720.27	2255.67	ddx-19	0.270196
5493.06	4556.29	figl-1	0.26975
2107.45	1749.02	Y38A10A.7	0.268953
2301.61	1912.48	abtm-1	0.267196
824.62	685.599	fbxa-210	0.266364
20956.4	17445.8	lig-1	0.264514
7353.53	6125.16	tag-335	0.263691
4388.39	3656.27	sel-1	0.263319
872.807	727.649	cln-3.2	0.26242
2142.37	1788.66	gpa-16	0.260325
16782.3	14014.2	cey-3	0.260053
11941.2	9984.82	Y110A2AR.1	0.258141
2864.15	2395.04	C01F6.2	0.258059
4122.03	3449.69	rab-35	0.256888
747.974	626.446	hpo-35	0.255798
7415.67	6214.77	Y92H12BR.3	0.254876
9793.8	8214.11	wrm-1	0.253764
789.399	662.277	pir-1	0.253321
2366.1	1986.55	zgpa-1	0.252249
8150.94	6860.37	epg-8	0.248679
2052.71	1727.74	F02A9.4	0.248643
1371.24	1154.16	W09C3.4	0.248639
4388.04	3693.94	wago-2	0.248419
11279.9	9498.1	him-1	0.24805
2742.23	2310.02	sel-5	0.247444
11662.1	9834.5	hda-1	0.245905
25661.1	21666.5	cyb-1	0.244118
9260.66	7820.46	let-99	0.243861
7399.5	6252.58	F39B2.1	0.242975
4002.93	3382.55	tofu-3	0.242945
15889.2	13429.5	aho-3	0.242637
2332.42	1973.47	F25H5.5	0.241092
1816.44	1537	C35E7.9	0.241
29643.3	25163.7	zyg-11	0.236365
5102.89	4337.41	spd-2	0.23448
3931.59	3344.67	T20B12.7	0.233249
14017.3	11925	C30G12.6	0.233222
7871.57	6702.2	gcn-2	0.232016
2071.16	1766.75	Y48E1C.1	0.229335
1324.3	1131.33	dog-1	0.227201
7194.04	6152.86	mmcm-1	0.225544
3771.37	3225.66	T10B11.6	0.225494
6271.54	5365.5	dyrb-1	0.22511
6227.68	5331.01	C36E8.1	0.224287
755.035	646.375	prp-6	0.224171
8183.16	7023.84	par-1	0.220399
14184	12182	tag-232	0.219506
1280.13	1099.95	F55H2.5	0.218848
6962.17	5989.4	F38A5.2	0.217127
1119.01	965.323	ZK1127.13	0.213137
824.064	711.253	M110.3	0.212392
29236.2	25246.2	spat-2	0.211693
799.242	690.758	T19A5.1	0.210453
14824.7	12832	pos-1	0.208255
9318.17	8066.05	T07C4.3	0.208185
3093.96	2678.37	K02B12.5	0.208102
1920.09	1662.65	cdc-7	0.207687
5573.6	4829.44	Y45G5AM.2	0.206753
39364.1	34267.6	F32D1.7	0.200033
1961.73	1709.16	T08D2.7	0.198842
7443.23	6488.28	C44B7.12	0.198094
3602.03	3143.46	gly-5	0.196453
2015.91	1761.38	F58G11.3	0.194721
9378.9	8202.52	hmg-3	0.193351
3521.36	3081.13	2016-04-01	0.192671
11356.2	9937.26	ptp-2	0.192561
1147.17	1003.91	M01G5.3	0.192445
1223.26	1071.97	kup-1	0.190465
4982.25	4370.21	F07C6.4	0.189097
1289.16	1131.12	R02F2.4	0.188679
6202.56	5444.15	W03F8.4	0.188156
1615.82	1419.33	eif-3.D	0.187058
6763.18	5949.89	mrck-1	0.184838
654.552	575.844	prp-4	0.18483
2425.5	2133.9	hrdl-1	0.18479
10639.6	9362.76	R11A8.7	0.184444
2700.29	2376.59	exoc-8	0.184219
2447.11	2154.47	Y75B8A.8	0.18375
2139.46	1883.72	ril-2	0.183662
2268.27	1997.57	F31C3.3	0.183345
4148.9	3656.2	F20H11.1	0.182387
630.929	556.55	tftc-5	0.180966
3573.35	3161.49	spat-1	0.176675
1060.04	938.467	R07E5.11	0.175736
631.699	559.448	tut-2	0.175235
12119.4	10734.8	cec-7	0.175019
1019.17	903.342	ppfr-1	0.174045
945.045	837.758	C13B4.1	0.17385
818.372	726.095	cas-2	0.172599
17574.6	15614.7	T13C2.6	0.170583
4917.46	4376.43	aak-1	0.168161
7454.96	6637.61	pqn-20	0.167537
6492.62	5781.34	crml-1	0.167399
5894.43	5249.94	hpo-4	0.167051
4330.27	3861.08	pbs-2	0.165453
616.807	550.472	rme-2	0.164149
1059.01	945.534	top-3	0.163513
5510.13	4923.79	daf-16	0.162318
3266.21	2918.87	hipr-1	0.16221
940.038	843.412	Y37B11A.3	0.156483
767.018	689.274	nol-9	0.154182
750.456	674.574	C29E4.12	0.153791
4900.64	4407.03	C14B1.7	0.153166
7633.2	6870.62	aars-2	0.151848
10546.1	9496.05	lgg-2	0.15131
808.401	729.133	C05D2.10	0.148887
666.663	601.639	mat-2	0.148059
3227.4	2912.93	syx-17	0.1479
4857.46	4386.25	cars-1	0.147215
620.53	561.921	byn-1	0.143133
1976.84	1790.43	emb-8	0.142888
1303.93	1183.56	T22C1.6	0.139728
1976.07	1795.52	W03C9.2	0.138231
3715.09	3378.95	ssl-1	0.136823
5547.45	5046.97	top-1	0.136407
667.562	607.717	pptr-1	0.135501
1113.87	1014.65	ZK550.3	0.134598
3277.42	2987.91	C10H11.8	0.133424
16133.1	14714.1	gpc-2	0.132821
941.879	859.808	mut-2	0.131527
1298.15	1186.03	T08G11.1	0.130309
17863.9	16339.6	T28D9.4	0.128671
6294.14	5766.07	unc-32	0.126421
2937.42	2691.58	hgap-2	0.126094
10012.9	9189.68	R166.3	0.123768
11310.2	10383.1	lin-45	0.123382
3284.36	3019.08	tiar-2	0.121502
37911.7	34850.8	vig-1	0.12145
2000.5	1840.82	mrps-6	0.120014
49027.5	45121.3	T19H12.2	0.119784
8833.95	8158.92	let-607	0.114681
1575.63	1455.93	coq-5	0.113985
6084.96	5624.58	nos-3	0.113501
12568.6	11618.4	unc-61	0.113412
7546.88	6982.28	htz-1	0.112182
1203.7	1113.67	C48B4.7	0.112159
3641.74	3370.18	swsn-6	0.1118
784.863	726.731	Y65A5A.2	0.111021
3987.7	3694.36	H19N07.3	0.11023
5935.22	5500.76	F29B9.11	0.109669
10189.9	9450.96	tsn-1	0.108609
3417.15	3170.11	rpn-11	0.108262
2863.72	2657.59	vrk-1	0.107775
10042.4	9336.26	F01G4.4	0.105193
20425.1	19004.5	W08E12.7	0.104005
5686.92	5294.54	imp-1	0.103142
5270.65	4914.81	pig-1	0.100845
26441.6	24691	htp-2	0.0988282
1701.28	1589.22	lin-65	0.098297
4638.27	4340.03	dcaf-1	0.0958811
4021.72	3770.19	Y43F4B.7	0.0931734
7914.66	7423.14	unc-11	0.0924987
2028.58	1902.66	Y73F8A.27	0.0924505
5515.35	5189.87	T23B5.3	0.0877544
3119.98	2937.24	rpl-11.1	0.0870756
4654.87	4384.55	eri-9	0.0863115
3499.4	3297.46	W09D10.1	0.085753
12240	11543	M01H9.3	0.0845841
77398.2	73053.6	sip-1	0.0833448
8771	8286.27	R151.2	0.082018
15441.4	14596.4	Y10G11A.90	0.0811922
1328.88	1256.42	C16C10.4	0.0808813
16140.6	15262	scc-3	0.0807437
1022.42	968.291	K07A1.1	0.0784742
13917.6	13192.7	pqn-85	0.077172
5216.64	4948.1	tag-63	0.0762473
2905.28	2759.07	hcp-3	0.0744917
11669	11093.6	cyb-2.2	0.0729461
1249.4	1188.51	Y57A10A.8	0.0720891
13624.4	12962.8	nud-2	0.0718177
1593.14	1516.01	adsl-1	0.0715926
8502.76	8091.28	sys-1	0.0715621
15071	14351.1	lip-1	0.0706205
13559.3	12931.2	F56C9.10	0.0684334
4990.26	4764.35	vps-39	0.0668348
1872.29	1789.94	F52C12.1	0.064895
624.296	597.046	smk-1	0.0643885
63403.9	60708.9	cgh-1	0.0626635
1284.37	1229.78	T23G7.2	0.0626574
1625.32	1556.86	T24D1.2	0.0620861
6442.81	6171.66	crh-2	0.0620312
4658.64	4466.82	aman-2	0.0606611
17319.5	16617.3	rab-18	0.0597073
11490.7	11033.7	F11G11.5	0.0585487
3078.6	2956.39	C49H3.9	0.0584352
15841.8	15239.7	cye-1	0.0559026
3354.11	3228.77	arl-1	0.054948
2954.02	2843.88	F59A3.12	0.0548186
4605.14	4434.17	Y111B2A.3	0.0545835
6794.54	6547.85	T12E12.3	0.0533545
7205.42	6948.43	C53A5.6	0.0523958
1929.98	1861.46	ufd-2	0.052151
9743.86	9399.3	T27F6.7	0.05194
5622.04	5423.94	mca-3	0.0517527
1117.64	1078.68	F11A10.6	0.0511836
2733.8	2653.98	B0205.9	0.0427469
1759.74	1713.68	gos-28	0.0382627
11637.8	11364.1	rsp-2	0.0343234
3957.27	3871.47	frm-4	0.0316243
3962.28	3880.16	Y43H11AL.1	0.0302128
2934.42	2877.38	M01F1.4	0.0283197
2786.01	2741.41	K06A5.1	0.0232831
853.635	840.585	mdt-30	0.022226
1007.53	993.309	hke-4.1	0.0205029
2247.52	2215.95	ZK546.2	0.0204046
928.27	918.325	snpc-3.2	0.0155391
1449.94	1436.99	set-26	0.0129415
1117.42	1108.36	C05C10.2	0.0117443
3295.61	3277.46	cra-1	0.00796794
1141.35	1135.15	atx-3	0.00785444
3313.89	3305.94	T05F1.2	0.00346241
3493.28	3489.06	spt-5	0.00174685
10098.1	10086.9	Y53F4B.13	0.00160065
4167.44	4163.91	T01H3.3	0.00122002
4328.56	4327.87	lst-4	0.000228358
4138.85	4149.99	let-711	-0.00387855
4938.26	4952.76	C38D4.4	-0.00423081
10127.3	10160.2	cyb-2.1	-0.00467766
992.505	997.479	T04A8.6	-0.00721151
2635.92	2654.48	K12D12.5	-0.0101191
6188.69	6232.44	cdk-8	-0.0101625
1059.39	1067.52	K05C4.5	-0.0110181
1436.29	1447.45	Y53C12A.3	-0.0111693
1843.57	1859.19	F13A7.14	-0.0121738
1574.65	1590.35	Y53G8AR.6	-0.0143195
5887.97	5953.49	hsr-9	-0.015966
9762.69	9876.13	ikke-1	-0.0166673
2524.96	2557.8	pgl-3	-0.0186433
2048.52	2084.64	attf-6	-0.0252185
12022.7	12235.3	Y17G9B.9	-0.0252927
1203.01	1224.83	etr-1	-0.025932
6974.24	7108.64	T05H4.11	-0.0275383
3884.77	3960.66	W03G9.2	-0.0279094
8042.49	8203.79	aip-1	-0.0286483
2076.25	2119.7	csn-3	-0.0298771
1363.33	1394.1	Y59E9AL.36	-0.0321999
24024.8	24609.5	larp-1	-0.0346884
20436.1	20935.8	cki-2	-0.0348505
14586.2	14955	wdr-20	-0.0360266
4561.92	4677.35	lin-61	-0.0360505
13444.8	13789.2	hil-5	-0.0364947
1427.48	1465.62	copz-1	-0.0380423
4289.19	4404.48	arp-1	-0.0382685
650.786	669.485	dyci-1	-0.0408696
1004.27	1033.8	dnc-4	-0.0418109
10298.2	10620.5	rap-1	-0.0444656
2399.87	2476.45	C16C10.1	-0.0453209
699.53	721.854	F23H11.4	-0.0453222
793.936	822.068	inx-21	-0.0502363
1308.63	1355.08	Y57G11C.36	-0.0503219
1154.27	1197.2	rrbs-1	-0.0526832
3412.23	3539.52	athp-2	-0.0528378
2451.35	2551.51	rsks-1	-0.0577739
1032.48	1076.28	csn-5	-0.0599443
681.812	711.324	F55F8.2	-0.0611316
3339.48	3484.46	pms-2	-0.0613137
10889.3	11362.7	T12E12.1	-0.0613883
2422.51	2534.97	K06H7.7	-0.0654689
2666.27	2792.64	ubc-16	-0.0668106
5130.28	5379.21	pbs-3	-0.0683546
665.593	699.239	C50C3.1	-0.0711448
2191.37	2303.73	F36H12.2	-0.0721382
8789.06	9258.66	drap-1	-0.0750952
619.075	652.807	C27C7.1	-0.0765421
4331.68	4571.63	gen-1	-0.0777794
1120.85	1183	M01E11.3	-0.077854
708.816	748.498	prg-2	-0.0785866
1243.88	1317.49	apd-3	-0.0829359
927.071	982.567	F59A3.2	-0.083875
5720.21	6063.46	set-14	-0.0840724
3843.05	4077.83	Y75B8A.25	-0.0855516
978.126	1038.47	ekl-4	-0.0863661
6242.87	6630.68	wnk-1	-0.0869477
2299.98	2443.73	Y82E9BR.14	-0.0874626
2611.66	2776.6	tim-1	-0.0883529
1707.57	1817.07	madf-11	-0.0896727
2155.51	2293.9	sas-5	-0.0897785
8398.29	8937.95	hrde-1	-0.0898471
691.27	735.777	R02F2.7	-0.0900184
716.049	762.844	Y61A9LA.10	-0.0913315
3083.78	3286.86	trpp-8	-0.0920121
7743.78	8258.35	tdc-1	-0.0928155
4020.82	4289.64	ced-4	-0.0933671
623.825	665.81	ercc-1	-0.0939701
878.799	938.396	C17G10.2	-0.0946647
13245.8	14148.1	F42A10.5	-0.095075
13756.6	14698	epc-1	-0.0954933
2549.95	2728.26	C49H3.3	-0.097513
3691.42	3954.86	C18D11.3	-0.0994495
3551.23	3813.09	npp-3	-0.102643
1769.96	1901.67	hpo-40	-0.103546
1945.98	2091	R148.4	-0.103697
767.66	825.319	attf-3	-0.104486
5552.76	5970.6	gly-7	-0.104671
839.598	904.403	cebp-2	-0.107266
41033.5	44281.2	kin-19	-0.109895
2431.36	2624.51	npp-18	-0.110284
6076.53	6561	unc-25	-0.110669
1975.81	2133.76	rbpl-1	-0.110954
10792.4	11656	F37B12.3	-0.111049
1454.14	1571.06	zim-3	-0.111576
10749.9	11616.5	dsb-1	-0.111851
8749.43	9466.37	F19B6.1	-0.113622
3981.62	4312.54	clh-5	-0.115182
8711.47	9440.22	him-5	-0.115904
14812.9	16063.5	npp-7	-0.116926
8827.87	9574.85	Y62E10A.14	-0.117184
6751.19	7323.99	Y41E3.1	-0.117487
4993.12	5432.14	ubc-1	-0.121578
6485.82	7080.59	gei-4	-0.12658
18538	20268.2	let-92	-0.128732
15374.9	16837.3	sax-7	-0.131079
5501.19	6026.92	C35E7.8	-0.131678
5437.98	5959.64	gad-1	-0.132155
709.8	777.898	F33G12.3	-0.132167
8767.19	9636.69	T05B9.1	-0.136424
4833.97	5313.62	pal-1	-0.136487
1448.87	1592.69	F20D12.2	-0.136532
9693.83	10667.5	nhl-2	-0.138087
7429.45	8189.66	Y39G10AR.7	-0.140547
2609.48	2880.7	uev-1	-0.14266
7726.79	8534.19	E04D5.1	-0.143384
5800.54	6410.11	wee-1.3	-0.144162
1386.65	1538.06	R06A4.2	-0.149506
34769.2	38592.6	lin-41	-0.150513
5429.68	6028.13	F21F3.6	-0.150843
2642.09	2939.01	spsb-1	-0.153651
5208.56	5800.28	snr-1	-0.155238
975.687	1087.66	jhdm-1	-0.156735
3120.58	3492.24	C25D7.10	-0.162337
3871.72	4338.76	riok-2	-0.164307
1417.29	1594.17	acdh-11	-0.169671
1124.23	1266.67	F32B6.3	-0.172108
3003.19	3391.32	btf-1	-0.175348
560.103	634.008	usp-3	-0.178808
3108.85	3521.85	aakg-5	-0.17995
6399.29	7249.5	pabp-2	-0.179969
1822.47	2068.1	Y69A2AR.32	-0.18241
865.874	989.705	lir-1	-0.192841
15822.3	18089.4	egg-1	-0.193188
1653.73	1891.78	bli-4	-0.194014
3837.44	4390.35	F40F8.11	-0.194191
24572	28204	atg-18	-0.198886
1640.38	1883.79	Y105E8A.3	-0.199606
27675.2	31803.2	prg-1	-0.200581
9864.8	11369.5	rnp-8	-0.20481
14051.7	16214.2	Y53F4B.9	-0.206519
887.4	1023.98	gon-4	-0.206532
9231.77	10653	lin-5	-0.206576
2910.2	3358.45	zim-2	-0.206679
5474.48	6328.84	fem-2	-0.209218
1212.17	1405.12	kdin-1	-0.213099
1605.16	1862.09	ucp-4	-0.214207
1065	1236.14	C27H6.8	-0.21499
5695.01	6612.52	vps-4	-0.215502
2872.45	3339.02	cit-1.1	-0.21714
4209.03	4903.08	Y54G2A.75	-0.2202
1197.19	1396	Y54G2A.17	-0.221645
12846.4	14991.4	scav-2	-0.222766
2160.17	2524.37	drh-3	-0.224777
739.843	864.684	M116.5	-0.224955
1329.22	1557.49	riok-1	-0.228647
9592.92	11254.7	lea-1	-0.230492
1666.02	1955.66	mbtr-1	-0.231256
2343.55	2757.94	ncbp-1	-0.234898
4043.63	4762.16	C35A5.8	-0.235965
2075.01	2447.55	F53F4.11	-0.23822
705.478	833.023	C03H5.3	-0.239755
2517.6	2977.88	Y37H9A.1	-0.242238
3282.86	3883.41	syp-3	-0.242372
19343.3	22889.4	C23G10.7	-0.242846
1647.66	1953.9	cyk-1	-0.245939
32823.7	39096.6	gck-1	-0.252304
6121.21	7291.41	sam-10	-0.252381
732.439	872.6	F53E10.6	-0.252611
2635.54	3140.57	lid-1	-0.252927
33111.3	39463	trcs-1	-0.253178
1666.79	1990.01	Y110A2AR.3	-0.255707
13479.2	16103.3	T04C4.1	-0.256615
1441.94	1722.65	mif-3	-0.256622
3458.58	4135.36	toe-2	-0.257835
2298.44	2756.95	dhhc-4	-0.262419
1906.91	2288.82	sucg-1	-0.263365
9135.35	10972.8	kin-3	-0.264404
2735.3	3289.26	atg-7	-0.266068
563.227	678.108	set-10	-0.267797
1045.83	1260.67	F56F11.4	-0.269539
6679.81	8078.42	C30A5.3	-0.274266
2350.01	2844.02	mics-1	-0.275266
1942.04	2353.41	C14B9.8	-0.277177
6744.73	8177.15	mig-32	-0.277837
3876.13	4711.27	pqn-80	-0.281501
51475.4	62587.6	ima-3	-0.281993
6122.1	7444.84	rev-1	-0.282213
3480.06	4233.53	C46A5.5	-0.282748
16226.8	19790.5	fzr-1	-0.286428
2839.63	3464.11	Y48G1C.1	-0.286781
11584.6	14139.5	flcn-1	-0.28752
7382.42	9011.87	hmg-4	-0.287732
692.212	846.168	Y66D12A.8	-0.289731
1878.19	2296.59	T05F1.4	-0.290147
8708.43	10654.2	K07H8.10	-0.290934
589.974	722.137	F56G4.4	-0.291621
1291.81	1581.52	ZK418.9	-0.291913
861.081	1056.07	vps-18	-0.29448
11794.8	14529.3	pat-3	-0.300813
8545.51	10537.6	ensa-1	-0.302302
3467.99	4279.18	skat-1	-0.303234
3239.17	3998.25	Y66H1A.4	-0.303748
3431.53	4238.9	denn-4	-0.304837
629.217	777.262	gop-2	-0.304842
26635.8	32905.4	D1081.7	-0.304956
4121.43	5091.78	C27B7.5	-0.305025
2411.68	2979.79	fbxc-45	-0.305171
350553	433281	gld-1	-0.305671
12556.6	15538.2	pqn-51	-0.307376
5239.97	6488.63	pqn-52	-0.308356
493.171	610.756	F54C4.4	-0.308507
9666.1	11983.6	mep-1	-0.310055
3873.82	4805.69	cgt-3	-0.310989
31696.1	39344.2	egg-6	-0.311844
2941.1	3652.59	B0546.4	-0.312567
1634.22	2038.28	taco-1	-0.318751
880.724	1101.01	Y55F3AM.5	-0.322071
1691.09	2116.16	hum-2	-0.323494
2589.45	3245.66	rpb-12	-0.325866
3773.12	4750.92	T04H1.2	-0.332449
802.11	1011.47	atg-5	-0.334585
908.413	1146.95	Y92H12BR.2	-0.336385
1773.3	2242.95	guk-1	-0.338958
740.955	937.265	Y97E10AR.3	-0.339071
3928.98	4970.72	Y110A7A.15	-0.339299
2213.19	2801.12	arx-4	-0.339876
2156.02	2729.96	gap-3	-0.340508
1717.67	2182.17	him-19	-0.345312
644.581	819.454	snpc-3.1	-0.346301
1932.37	2457.09	soap-1	-0.346577
1820.38	2325.92	T27F7.4	-0.353563
3867.95	4943.08	unc-94	-0.35384
17323.2	22162.1	rho-1	-0.35539
2509.12	3212.23	tofu-7	-0.356392
6486.5	8315.95	chk-2	-0.35844
11263.6	14472.1	pgl-1	-0.361603
3439.49	4421.73	C16A11.4	-0.362416
514.441	661.711	rep-1	-0.363198
968.026	1245.47	Y57A10A.28	-0.363572
12382.9	15938.3	eel-1	-0.364154
2184.52	2812.64	npp-19	-0.36461
3865.64	4981.95	mvk-1	-0.366003
2526.11	3257.18	cuc-1	-0.366704
17262.1	22265.7	ddb-1	-0.367217
20352	26303.5	idh-1	-0.370084
2708.29	3514.85	Y50D7A.3	-0.376081
1540.45	2000.47	klp-12	-0.376983
2146.9	2789.89	pfkb-1.2	-0.377949
5087.06	6617.89	Y106G6H.8	-0.379539
32133.9	41859.8	arf-1.2	-0.381468
12356.2	16117.5	tat-3	-0.383392
4080.22	5323.73	mcu-1	-0.38379
27636.9	36106.5	C41G7.3	-0.385662
761.54	995.5	ZK858.6	-0.386502
974.959	1275.93	Y53H1A.2	-0.388136
14875.9	19478.6	ada-2	-0.388914
5811.84	7618.48	szy-20	-0.390508
11670.1	15298.9	cpb-1	-0.390619
834.848	1094.94	B0432.6	-0.391262
3779.33	4971.78	mes-3	-0.395632
965.373	1272.4	Y44E3A.6	-0.39839
2000.16	2636.6	ngp-1	-0.398562
991.007	1306.39	W04A8.1	-0.398619
1493.85	1974.82	Y54E10A.12	-0.402682
3694.29	4893.26	xnd-1	-0.405497
2675.68	3549.76	tufm-1	-0.407817
1178.58	1566.04	mdt-27	-0.410076
8353.02	11112.2	gsp-1	-0.411775
1842.55	2453.41	nhr-86	-0.41309
631.015	841.362	F59G1.8	-0.415054
933.619	1245.54	ZK370.4	-0.415867
546.708	729.557	EEED8.14	-0.416251
5355.13	7161.65	rrf-1	-0.419371
642.398	860.727	tofu-6	-0.422087
1208.06	1620.18	dhc-1	-0.423456
5684.78	7642.08	Y39B6A.42	-0.426862
2898.09	3903.98	ZK265.9	-0.429843
9240.33	12492.9	hse-5	-0.435088
10034.2	13624.1	Y73B6BL.23	-0.441234
1477.76	2008.46	tbg-1	-0.442676
4410.94	5995.12	Y87G2A.7	-0.442703
755.377	1026.81	B0024.11	-0.442897
2608.02	3546.09	rpoa-2	-0.443272
582.913	792.951	mrpl-41	-0.443952
1450.07	1974.25	orc-3	-0.445181
9150.59	12474.2	rbr-2	-0.447012
5381.32	7339.96	K01G5.5	-0.447812
4549.13	6210.67	dpy-30	-0.449161
1982.06	2708.61	Y51H7C.3	-0.450556
965.202	1320.88	Y54H5A.1	-0.452595
2664.17	3646.73	C25A1.4	-0.452916
2114.81	2897.17	F54D7.2	-0.454117
1037.87	1422.15	K07A1.9	-0.454454
1819.69	2493.84	ooc-3	-0.454673
1814.39	2488.75	Y55F3BL.2	-0.45594
1391.06	1908.17	Y55F3AR.1	-0.45601
2548.41	3496.19	tra-2	-0.456188
6726.8	9230.04	mag-1	-0.456416
1268.66	1744.85	viln-1	-0.459791
2003.58	2759.43	sut-2	-0.461786
8347.2	11497.2	mut-7	-0.461922
10905.3	15064.3	panl-2	-0.466102
14340.4	19848.9	ain-2	-0.468981
2372.99	3288.13	C41D11.3	-0.470562
6138.32	8527.19	F31C3.4	-0.474226
828.557	1155.65	ZC317.7	-0.480025
3920.46	5475.18	ric-7	-0.481882
1840.45	2571.72	Y53F4B.39	-0.482676
5313.19	7428.58	cyy-1	-0.483508
827.444	1156.99	Y73B6BL.4	-0.48364
59661.5	83423.3	car-1	-0.483652
1263.7	1768.73	hcp-6	-0.485065
755.591	1057.83	mdt-4	-0.485435
1352.03	1892.91	T05E7.3	-0.485478
5876.42	8234.82	erfa-1	-0.4868
3032.46	4252.96	ocrl-1	-0.487977
1224.67	1718.77	szy-4	-0.488983
1337.26	1880.82	K03H1.11	-0.492079
4974.12	6996.06	ppfr-2	-0.492101
6497.16	9157.1	snrp-200	-0.495082
3705.16	5225.77	T24B8.7	-0.496108
583.384	823.341	spsb-2	-0.497045
774.421	1094.8	T22C1.3	-0.499471
5088.22	7201.44	C06A5.3	-0.501125
2226.8	3153.64	lpd-7	-0.502045
12123.7	17211.8	csr-1	-0.505571
4584.73	6527.22	npp-1	-0.509631
1925.18	2745.51	C14C11.2	-0.512076
5630	8029.16	cdt-1	-0.512114
2839.16	4064.97	W03D8.3	-0.517781
5180.57	7424.84	rpa-2	-0.519249
476.61	683.196	cpt-1	-0.519491
8284.2	11878.1	ymel-1	-0.519868
8746.73	12582.6	trcs-2	-0.524617
5064.34	7286.1	morc-1	-0.524775
4554.56	6561	E04A4.5	-0.526604
3354.07	4832.2	C55B7.11	-0.526766
3149.25	4537.49	tag-325	-0.526885
1718.74	2477.73	cdgs-1	-0.527666
2180.71	3145.37	rnf-5	-0.528431
6169.22	8909.39	ced-6	-0.530239
2294.68	3315.48	D2005.7	-0.530928
5188.14	7534.59	rtfo-1	-0.538311
2299.26	3344.46	F30A10.3	-0.540606
1097.05	1596.64	Y53F4B.21	-0.541409
22369.2	32605.5	ZK616.5	-0.543601
662.341	966.029	Y32H12A.7	-0.544494
2083.31	3045.94	psr-1	-0.548007
6037.24	8834.69	rin-1	-0.54929
3429	5022.59	rpt-1	-0.550641
3118.7	4574.31	F40A3.3	-0.552611
895.146	1316.71	sumv-1	-0.556741
2087.12	3070.6	T26A5.8	-0.557008
740.228	1089.35	R05D3.3	-0.557431
1144.09	1688.52	ani-1	-0.561564
8463.08	12491.2	ppm-1	-0.561653
3261.33	4814.95	prmt-3	-0.56206
4952.38	7317.98	syp-2	-0.563322
674.58	997.903	gei-14	-0.56491
525.91	778.393	rba-1	-0.565683
6244.16	9242.33	atm-1	-0.565751
1288.6	1907.39	cec-9	-0.565793
816.831	1211.19	ubxn-4	-0.56832
1371.11	2036.65	Y43F8C.6	-0.570853
10878	16161.7	cgp-1	-0.571171
12631.8	18769.1	sao-1	-0.571291
4657.23	6933.38	fog-1	-0.574087
611.628	915.215	mrpl-38	-0.581456
852.052	1275.01	cyn-11	-0.581498
2861.07	4283	T22H9.1	-0.582066
18059.1	27039.1	R02F2.1	-0.582317
5518.31	8330.16	fbf-2	-0.594118
2268.31	3430.54	Y79H2A.3	-0.596814
2098.89	3177.25	sas-4	-0.598152
2444.63	3701.29	nud-1	-0.598411
4101.83	6224.67	hip-1	-0.601729
1759.39	2670.38	orc-4	-0.601966
6832.42	10388.2	Y51F10.3	-0.604471
1164.16	1770.22	F26E4.4	-0.604641
3438.25	5231.5	frg-1	-0.605551
5048.5	7683.99	dpy-28	-0.606001
7004.93	10694.5	T06D8.7	-0.610421
719.9	1103.35	F25H8.2	-0.616018
10870	16665.8	syp-1	-0.616545
8040.1	12333.4	tag-153	-0.617281
4830.59	7428.16	C17E4.4	-0.620805
6119.75	9449.48	ced-1	-0.626762
15429.9	23892.5	pde-2	-0.630827
5485.31	8517.37	pqe-1	-0.634834
6260.42	9725.88	gla-3	-0.63557
700.172	1088.65	zer-1	-0.636756
73004.6	113633	wago-4	-0.638319
6493.14	10110.1	htp-3	-0.638803
5630.64	8778.72	kin-10	-0.64071
3648.03	5702.04	dhhc-8	-0.64436
822.052	1288.02	Y69A2AR.21	-0.647848
2428.07	3805.18	T01C3.2	-0.648154
857.444	1346.96	ZK550.4	-0.65159
6366.42	10022	F58F12.1	-0.654616
2574.86	4071.83	Y17G7B.18	-0.661184
3381.46	5349.03	ZK643.2	-0.661631
1344.97	2131	Y119D3B.12	-0.663963
14827.4	23551.8	dut-1	-0.66757
3170.91	5040.68	F30F8.1	-0.668723
5716.75	9092.01	K04F10.3	-0.669405
1703.16	2710.31	set-21	-0.670242
1979.06	3151.1	alx-1	-0.671038
4844.93	7751.49	set-2	-0.677999
1145.2	1832.69	F28B3.5	-0.678367
5311.52	8508.47	R01B10.4	-0.679774
30713.2	49270.5	ppw-2	-0.681865
2587.61	4153.59	sec-5	-0.682741
409.806	657.895	C24H12.4	-0.682915
4059.51	6522.06	mtm-3	-0.684023
6217.58	9991.96	mau-2	-0.684415
8494.62	13667.6	F57B10.4	-0.686137
1002.82	1615.66	ZK856.11	-0.688059
16850.8	27200.3	T13F2.6	-0.690807
3483.48	5626.14	C48B4.8	-0.691614
697.005	1130.49	Y47A7.1	-0.697702
3738.71	6065.58	Y45G5AL.1	-0.698104
4157.12	6751.04	F15D4.2	-0.699525
894.676	1453.39	rab-21	-0.699986
431.204	701.43	F53F4.12	-0.701928
16881.2	27569.3	sel-8	-0.70764
3184.05	5209.17	cec-3	-0.710192
863.692	1422.29	rde-2	-0.719631
1823.33	3007.49	C16A3.2	-0.721984
803.736	1325.9	ZK688.9	-0.722175
2052.03	3385.94	set-5	-0.722508
17419.4	28746.7	hel-1	-0.722698
4137.05	6851.96	Y18H1A.7	-0.727914
1342.31	2224.79	npp-10	-0.728946
1531.42	2551.58	tofu-4	-0.736516
3258.17	5429.1	unc-59	-0.736653
3286.8	5487.48	snpc-4	-0.739461
1159.79	1941.39	Y57A10A.5	-0.743223
2081.94	3485.17	hda-10	-0.743299
481.873	809.559	C18E3.9	-0.748482
3591.07	6034.34	tbp-1	-0.748783
3148.01	5294.26	F30F8.10	-0.749987
1310.94	2204.93	lmd-1	-0.750125
3556.75	5985.65	C17G10.1	-0.750949
8880.55	14967.7	clu-1	-0.753131
2702.73	4557.84	acl-2	-0.753935
2071.07	3501.28	mmaa-1	-0.757506
1400.47	2373.27	hop-1	-0.760964
2699.48	4578.62	ulp-1	-0.762234
3078.21	5228.53	rbg-3	-0.764313
1820.76	3100.14	wdfy-2	-0.767791
365.043	626.304	daf-25	-0.778798
9868.61	16953.6	C09H10.5	-0.780674
955.145	1649.58	C16A11.3	-0.788306
586.165	1012.6	T28A8.4	-0.788689
3105.22	5373.55	Y76A2B.5	-0.791182
6242.79	10809.9	fkb-6	-0.792086
3460.46	6024.1	C46A5.6	-0.799781
2096.11	3652.03	H31G24.3	-0.800986
2573.96	4496.71	JC8.7	-0.804882
6667.7	11650	rig-4	-0.805063
1102.75	1928.53	D1081.9	-0.806398
4606.51	8058	pst-1	-0.806746
2890.81	5066.55	phf-5	-0.809528
2895.31	5074.82	Y43E12A.3	-0.80964
3867.66	6783.83	pus-1	-0.810641
4693	8244.78	T04C9.1	-0.81297
2157	3791.47	tsr-1	-0.813727
354.686	623.972	tfbm-1	-0.814938
562.457	990.482	F23H11.2	-0.816389
1782.33	3141.98	otub-4	-0.817908
701.156	1236.92	Y48E1B.3	-0.818944
30822.2	54485	hmg-1.1	-0.821888
8259.72	14684.8	ent-1	-0.830158
1130.65	2013.97	pqn-41	-0.832891
18955.6	33787.4	C25A1.16	-0.833865
1488.8	2657.23	frm-10	-0.835775
2968.06	5301.47	Y71H2B.2	-0.836872
2136.93	3819.81	ddx-15	-0.837957
939.739	1681.66	E01A2.1	-0.839558
5044.14	9042.68	kin-4	-0.842143
4065.03	7329.22	F42G9.1	-0.850394
10435.1	18823.3	syp-4	-0.851074
5021.75	9086.5	slc-17.2	-0.855533
1577.52	2868.12	T23G4.3	-0.862453
806.346	1470.14	bed-1	-0.866482
933.705	1708.38	M01G5.1	-0.87159
1770.01	3240.36	dnj-5	-0.872397
1689.21	3095.97	W09G12.9	-0.874044
8684.89	15962.1	fbf-1	-0.878074
7553.35	13952	puf-8	-0.885283
3761.01	6950.05	xpc-1	-0.885904
4457.16	8237.29	C14C11.7	-0.886046
1612.86	2989.54	C36B1.14	-0.890298
3759	6985.82	hpo-32	-0.89408
4797.77	8955.83	dao-5	-0.900464
3252.13	6083.11	cids-2	-0.903423
1405.78	2629.67	hars-1	-0.903514
2110.87	3961.15	T26A5.6	-0.908081
1770.09	3326.15	C02F5.13	-0.91003
2879.47	5418.85	Y54F10BM.1	-0.912183
3874.67	7347.52	T20F5.7	-0.923183
1792.05	3401.7	cyn-15	-0.924649
3821.05	7253.38	mut-16	-0.924684
952.577	1814.25	sut-1	-0.929463
1921.67	3660.79	smp-1	-0.929792
1735.47	3309.9	ZK688.5	-0.931459
3443.64	6577.04	coh-3	-0.933504
720.2	1379.33	Y57A10A.1	-0.937494
1991.39	3836.56	lsy-12	-0.946038
9450.07	18220.6	Y57A10A.31	-0.947176
1041.76	2011.64	F33E11.3	-0.949343
1094.31	2120.9	prde-1	-0.954647
5953.66	11555.3	zif-1	-0.956708
1693.88	3295.69	Y54G11A.19	-0.960255
10657.4	20739.1	ran-3	-0.960489
672.825	1313.03	smg-9	-0.9646
10794.1	21081.5	atf-7	-0.965733
2146.09	4192.04	C50D2.7	-0.965941
625.879	1229.78	mcm-10	-0.974445
512.814	1019.25	T05H4.10	-0.990994
732.311	1462.72	F43G9.13	-0.998125
2241.01	4505.76	dsb-2	-1.00762
4440.81	8930.31	pif-1	-1.00789
1346.76	2708.33	spt-4	-1.00791
3011.79	6057.31	T22F3.2	-1.00805
3462.09	6966.31	vars-2	-1.00875
3547.93	7184.97	ZK673.2	-1.018
5795.11	11841.7	xrn-1	-1.03097
3822.38	7813.89	F54D5.9	-1.03157
9524.75	19507.4	C15C8.7	-1.03427
9005.04	18540.9	T21B10.4	-1.04191
413.829	854.931	polg-1	-1.04677
34650	71645.4	cpb-3	-1.04802
6811.23	14153.1	ama-1	-1.05513
466.938	974.086	T09F3.5	-1.06082
1149.73	2402.1	tpk-1	-1.063
1197.96	2533.91	CD4.8	-1.08078
2653.73	5626.91	tofu-5	-1.08432
303.589	647.153	unc-33	-1.09199
1422.08	3036.32	F29G9.2	-1.09432
1241.62	2655.33	acs-11	-1.09667
3962.02	8483.31	snpc-1.2	-1.09839
4871.29	10443	ulp-2	-1.10016
1321.09	2834.84	H04D03.2	-1.10154
912.136	1971.35	T28A8.6	-1.11187
8721.18	18982	rec-8	-1.12204
785.933	1729.86	Y55B1BR.6	-1.13818
2775.48	6115.19	R10E4.11	-1.13966
361.662	800.655	orc-5	-1.14654
571.829	1272.26	enu-3.3	-1.15373
8394.27	18897.1	coh-4	-1.17069
670.087	1520.6	C48E7.2	-1.18222
1003.55	2315.04	pid-1	-1.20593
3287.65	7742.3	hat-1	-1.2357
370.734	876.628	C38D4.9	-1.24158
2142.63	5076.02	C30F12.4	-1.24432
641.927	1521.73	M106.2	-1.24523
992.249	2364.08	polh-1	-1.25251
2027.25	4855.09	F56C9.11	-1.25998
402.745	984.616	W07E6.2	-1.28969
2582.86	6397.96	F13D12.5	-1.30864
4053.34	10392	dna-2	-1.35829
1811.43	4653.96	K03H1.13	-1.36133
1585.22	4104.41	clk-2	-1.37249
1175.41	3048.13	asfl-1	-1.37476
441.09	1148.51	slx-1	-1.38062
890.482	2326.84	R11D1.1	-1.38571
3516.61	9245.37	Y54G11A.3	-1.39455
229.682	605.668	peel-1	-1.39889
3071.92	8183.93	B0205.8	-1.41365
1322.24	3525.59	lem-2	-1.41488
13760.9	38041	C44E4.4	-1.46698
846.189	2353.76	pct-1	-1.47592
682.84	1976.23	C56C10.11	-1.53313
721.954	2099.41	Y51H4A.13	-1.54001
235.587	688.002	W09C5.7	-1.54615
836.774	2594.19	pink-1	-1.63238
16267	50501.8	daz-1	-1.63439
512.13	1610.21	W09C5.1	-1.65267
3911.22	12489	uaf-2	-1.67496
311.292	1097.62	C16C8.11	-1.81804
243.29	1022.99	vab-1	-2.07204
170.368	829.418	Y54E2A.4	-2.28345

## Sheet: tab 4 DESeq2 Results
Gene	log2 (FBF-2/FBF-1)	pvalue
far-3	-2.23978	0.000193797
ZK484.5	-2.00391	0.00079039
F48C1.9	-1.9872	0.000900253
ZK154.t1	-1.72811	0.00241551
F12A10.1	-1.74979	0.00257668
Y71D11A.7	-1.68002	0.00267527
Y54G2A.t2	-1.65444	0.00320417
F58F12.2	-1.7043	0.00402998
spr-1	-1.58496	0.00404713
meg-1	-1.57202	0.00422038
Y97E10C.t1	-1.55826	0.00468315
F14H3.5	-1.59295	0.00504683
msp-76	-1.63978	0.00580617
lips-10	-1.56586	0.00701218
cpt-5	-1.53634	0.0071801
gska-3	-1.57587	0.0087325
aps-1	-1.38572	0.00973531
T28C12.4	-1.45892	0.0100392
T05E11.9	-1.42617	0.0106768
W04B5.1	-1.50104	0.010694
col-149	-1.48955	0.0115116
F32B5.4	-1.51644	0.0116184
msp-64	-1.5113	0.0118721
fat-5	-1.34159	0.0120876
vit-1	-1.3029	0.0127356
C27D6.12	-1.41244	0.0129628
Y17D7B.7	-1.43542	0.0141021
col-159	-1.30013	0.0144451
sygl-1	-1.28338	0.0144752
T09B9.1	-1.30283	0.0145401
col-81	-1.29344	0.0145481
Y105C5A.25	-1.45503	0.0146973
puf-6	-1.26374	0.0153091
grd-17	-1.38789	0.0156017
Y48E1B.8	-1.38315	0.0157412
C44B9.3	-1.24101	0.0174962
F52E10.t1	-1.34438	0.0175344
C31E10.5	-1.2602	0.0187752
Y65B4A.10	-1.32758	0.0189962
F28F8.9	-1.21473	0.0193097
chtl-1	-1.23665	0.0196254
fbxa-170	-1.29117	0.019727
F56D6.16	-1.35904	0.0203549
rfc-4	-1.18342	0.0206486
R07E4.5	-1.26101	0.0209531
W06B4.1	-1.17795	0.0210205
mlcd-1	-1.20864	0.0210607
nhr-71	-1.24782	0.0211669
mei-2	-1.17903	0.021238
F56A8.4	-1.22479	0.0214851
F44A2.t1	-1.19097	0.021531
pcn-1	-1.16712	0.0219157
spr-2	-1.17352	0.0220565
K11H3.4	-1.16628	0.0225514
nstp-10	-1.17671	0.0227457
col-129	-1.1717	0.0229958
sax-2	-1.15601	0.0237992
F41G3.6	-1.14546	0.0240251
linc-7	-1.13666	0.0247942
daf-1	-1.1669	0.0248459
rgs-9	-1.20194	0.0249109
dhhc-6	-1.1457	0.0252577
Y53F4B.42	-1.20901	0.0255474
F53F4.13	-1.14539	0.0257151
F47E1.t3	-1.33907	0.0258258
F22F7.8	-1.24231	0.026468
H20J04.6	-1.13144	0.0265129
T01D1.4	-1.19912	0.0270424
H40L08.2	-1.13447	0.0270713
W04A4.2	-1.20909	0.0273766
arl-5	-1.1382	0.0278156
F25H2.4	-1.14638	0.0279032
mus-101	-1.13069	0.0280724
pph-4.2	-1.11047	0.0285706
bub-1	-1.09989	0.0292894
meg-2	-1.14549	0.0292921
M01E11.2	-1.11092	0.0292993
T02B11.4	-1.28965	0.0293342
2016-03-03	-1.09066	0.0294154
amx-1	-1.17417	0.0296323
T10C6.7	-1.18337	0.0296467
ZK858.10	-1.20183	0.0296575
W03F9.4	-1.24712	0.0298169
F08F3.6	-1.13685	0.0299182
T05A12.4	-1.15439	0.0309414
hpr-9	-1.13938	0.0309509
ZK596.5	-1.2103	0.0311121
mig-22	-1.07484	0.0324617
rps-29	-1.06438	0.0326588
F18E3.11	-1.25589	0.0327401
col-139	-1.08437	0.0327719
Y4C6A.3	-1.13074	0.0328017
Y57G11C.51	-1.06651	0.0332282
nkat-3	-1.15287	0.0333388
fbxb-49	-1.27819	0.0333894
ZK632.12	-1.07165	0.033447
tag-173	-1.06162	0.0336581
K02E2.6	-1.1739	0.0339235
smd-1	-1.05972	0.0345234
C56G2.5	-1.21346	0.03484
ent-5	-1.1141	0.0352751
F12E12.1	-1.17273	0.0358573
Y54G2A.3	-1.12196	0.0363022
spe-44	-1.09089	0.0371744
ram-2	-1.19194	0.0372221
sup-39	-1.12047	0.0373249
F09F3.8	-1.24098	0.0374276
C25F9.t4	-1.19241	0.0377564
Y106G6D.1	-1.17812	0.0378265
kcc-3	-1.16792	0.0381985
C56G2.7	-1.05166	0.0382356
C27C12.3	-1.07165	0.038513
C34B2.10	-1.04018	0.0386871
C36A4.5	-1.08555	0.0390771
F11A10.5	-1.02332	0.0392051
W02B12.12	-1.23614	0.0394566
K11D12.12	-1.16141	0.0395534
cdt-2	-1.03389	0.0398206
ugt-63	-1.11062	0.0401114
tag-38	-1.19006	0.0404198
K04C1.2	-1.07666	0.0404287
Y53G8B.2	-1.14408	0.0408515
sec-3	-1.09102	0.0409799
F25B4.5	-1.01657	0.0410364
rab-14	-1.05254	0.0412449
cah-4	-1.0133	0.0412811
Y51F10.10	-1.0499	0.0413664
T15H9.2	-1.0556	0.0415076
knl-1	-1.00408	0.0419595
H36L18.2	-1.04501	0.0420389
anmt-3	-1.1426	0.0422816
F10C2.5	-1.03257	0.0426607
C29A12.1	-0.989244	0.0434928
R04D3.3	-1.02087	0.043516
oma-1	-0.989391	0.0435217
hyls-1	-1.02118	0.0438527
jmjc-1	-1.08879	0.0442923
vps-29	-1.00031	0.044357
mxl-3	-1.08722	0.046085
nhr-12	-1.09274	0.0462142
F14D2.5	-1.15951	0.0465485
nhr-114	-0.995861	0.0473373
tag-209	-1.05633	0.0477994
Y59E9AL.2	-1.1643	0.048087
Y47D7A.6	-1.18244	0.0489486
C17E7.12	-1.11779	0.0495362
F21D5.5	-0.974021	0.0497199
rps-19	-0.959033	0.0498144
eri-3	-0.982095	0.0501991
rab-8	-0.961818	0.0502005
H02I12.5	-0.959637	0.0502309
R13A5.7	-1.03926	0.0505663
fbxc-50	-1.01594	0.0505774
nhr-46	-0.972276	0.0514839
T25B9.9	-0.949665	0.0518164
puf-10	-1.0395	0.051942
Y55F3BR.1	-0.95202	0.0521782
dnpp-1	-0.950844	0.0522529
nhr-4	-1.01261	0.0524079
B0511.11	-1.16014	0.0526754
ZC250.4	-1.01541	0.0535948
dsh-2	-0.945629	0.0537368
fat-7	-1.02606	0.054113
W04D2.6	-0.945268	0.054473
ckb-2	-1.04799	0.0545441
hlh-3	-1.07514	0.054646
B0272.3	-0.995402	0.0547746
sqv-1	-0.939793	0.0562584
aps-2	-1.03814	0.0563486
dyn-1	-0.93554	0.0566143
rhi-1	-1.00362	0.0567769
mdh-2	-0.919248	0.057079
col-135	-1.11035	0.0571404
sea-1	-1.08499	0.0574393
W03C9.t1	-0.929425	0.0584421
elt-1	-0.989485	0.0584474
C05C10.5	-0.910719	0.0591572
K03E5.9	-1.00632	0.0592227
linc-29	-0.96272	0.0593354
ptr-2	-0.915198	0.0598957
col-144	-1.08224	0.0599765
F26G5.1	-0.987819	0.0605591
K01C8.7	-0.967639	0.0607358
C07H6.2	-0.941445	0.0608116
Y70G10A.1	-1.12298	0.0610158
F21D5.3	-1.04955	0.061053
R07G3.7	-0.905593	0.0610965
gei-12	-0.933942	0.0620634
pqn-83	-0.906995	0.0621553
piga-1	-0.94568	0.0629894
trap-4	-0.896281	0.0630532
cdc-25.2	-0.949923	0.063072
puf-7	-0.914951	0.0634182
cdc-26	-0.89838	0.0635773
ndk-1	-0.887893	0.0636546
lgg-3	-0.955509	0.0638165
F59E12.15	-0.968012	0.0639705
tba-2	-0.887893	0.0641149
C17C3.15	-1.10614	0.0650169
cdk-2	-0.927477	0.065126
his-68	-0.934377	0.0656131
lin-36	-0.885763	0.0662582
hke-4.2	-0.898733	0.0667253
flp-28	-0.943269	0.0668303
linc-63	-1.07018	0.0669973
ttx-7	-0.891758	0.0670912
R11H6.2	-0.887837	0.067256
Y75D11A.3	-1.01103	0.0674534
F18E3.13	-1.03251	0.0677559
sto-4	-1.01047	0.0680816
psf-1	-0.910725	0.0681007
F57C9.1	-0.896795	0.0684725
Y25C1A.13	-0.972622	0.068485
F59A7.2	-1.08843	0.0685064
F26H9.2	-0.880061	0.0688352
pfd-2	-0.89326	0.0689603
dgtr-1	-0.881311	0.0689641
Y39B6A.36	-0.88755	0.0700665
gfat-1	-0.867521	0.0700723
C04G2.3	-1.03512	0.0703052
coq-3	-0.919787	0.0707701
F35A5.t1	-0.904677	0.070935
T01G9.2	-0.874686	0.0709369
C17E4.6	-0.886349	0.0710352
ZK1067.3	-0.86975	0.0712209
MTCE.30	-0.865864	0.0713732
K04C1.5	-0.910421	0.0714367
mppb-1	-0.889207	0.0719745
rap-2	-0.861681	0.0720841
rab-6.2	-0.907747	0.0721591
hcp-1	-0.85537	0.0723652
vps-53	-0.865545	0.0725764
Y43B11AR.1	-0.885889	0.0726889
cyp-35C1	-1.06066	0.0729487
F02E9.7	-0.882445	0.0730271
glh-1	-0.851172	0.0734657
F09E8.2	-0.906021	0.0734945
K02A4.t2	-0.862336	0.0736235
tba-9	-1.07314	0.0737506
emb-1	-0.871018	0.0738097
folt-2	-0.860539	0.073946
T10C6.6	-0.857702	0.0741595
C29F7.3	-0.889967	0.0744864
hpo-17	-0.886223	0.0744934
ostd-1	-0.851733	0.0745509
cpt-6	-0.969819	0.0747989
cul-2	-0.847794	0.0750358
C27D9.1	-0.85393	0.0751941
fbxa-124	-0.953855	0.075581
W02B12.11	-0.85911	0.0756443
wdr-48	-0.851756	0.0760177
T19B10.2	-0.920343	0.0763934
Y59H11AR.6	-0.91865	0.0764995
atg-16.2	-0.931912	0.0768551
Y53F4B.45	-1.0577	0.0768626
Y57G11A.2	-1.05746	0.0775841
rmd-1	-0.84329	0.0775932
F39E9.10	-1.01563	0.0778702
C18B12.4	-0.881646	0.0779351
C29F7.10	-1.01245	0.0779372
dhfr-1	-0.848393	0.0783596
F15H9.8	-1.05305	0.0784086
dcp-66	-0.856529	0.078614
rbx-1	-0.83959	0.0788728
C17F4.8	-1.05435	0.0789437
pkn-1	-0.848291	0.0795858
C47D12.2	-0.842706	0.0799236
F56D1.2	-0.836893	0.0800022
Y7A9A.79	-1.04009	0.0805251
F10D7.5	-0.888188	0.0805426
F43G6.10	-0.880365	0.0808801
C04G6.6	-0.939394	0.0812884
F08F1.t3	-0.874837	0.0814143
Y39B6A.16	-0.864989	0.0815292
Y76B12C.11	-0.877358	0.0815377
T20G5.9	-0.836043	0.0819872
lsm-1	-0.817738	0.0835038
C18F10.7	-0.86824	0.0836576
linc-21	-1.02353	0.0840534
2016-09-01	-0.815743	0.0842844
msp-59	-1.02322	0.0846316
Y32F6A.6	-1.01841	0.0851221
F14D7.2	-0.862721	0.0863866
F47B8.2	-0.907291	0.086437
C17F3.1	-1.0208	0.0864713
C05C8.1	-0.883094	0.0870394
pad-1	-0.810493	0.0870915
hal-2	-0.812487	0.0871651
Y67D2.3	-0.851696	0.0872442
fkb-2	-0.806702	0.0875979
dph-3	-0.856909	0.0879877
F26F4.6	-0.823017	0.0880931
ceh-39	-0.891788	0.0881213
Y77E11A.12	-1.01183	0.0881587
ify-1	-0.816363	0.0881776
R11D1.10	-0.857304	0.0882365
nkcc-1	-0.805092	0.0883491
T25E12.6	-0.967022	0.089201
C16D9.5	-1.01122	0.0893835
pqn-65	-0.8191	0.0897624
linc-41	-0.910938	0.0899339
hmgs-1	-0.839733	0.0901296
fem-1	-0.814362	0.0903843
C50B6.3	-0.808049	0.0903989
F52F12.5	-0.996236	0.0905396
mys-1	-0.814786	0.0907653
rer-1	-0.806584	0.0916897
die-1	-0.811427	0.0916975
F43G6.7	-0.845166	0.0923135
Y38E10A.14	-1.0015	0.0924184
set-22	-0.807637	0.092454
R06F6.8	-0.79355	0.0934781
ekl-5	-0.839117	0.0936731
kcc-1	-0.7917	0.0938041
zip-3	-0.913585	0.0938376
Y38H8A.3	-0.927018	0.0941286
perm-1	-0.790041	0.0943077
pptr-2	-0.792989	0.0943174
C17D12.8	-0.863237	0.094394
eor-1	-0.797064	0.0944367
hpo-42	-0.888519	0.0948003
zip-2	-0.783754	0.0949592
F32D8.14	-0.79966	0.095524
elo-1	-0.786578	0.095555
vps-45	-0.892878	0.0956259
klp-18	-0.788972	0.0956534
W06D11.3	-0.859138	0.0959253
Y49F6C.8	-0.898133	0.0959417
Y60A9.2	-0.993918	0.0960118
fat-1	-0.783497	0.0961129
D1081.12	-0.995885	0.0962187
T13C2.2	-0.997615	0.0962417
madf-6	-0.911269	0.0963995
try-1	-0.813576	0.0967391
Y55B1BL.1	-0.841324	0.0967595
K09D9.12	-0.935155	0.0968329
Y59A8B.12	-0.78817	0.0970249
D2024.5	-0.8201	0.0971117
sax-1	-0.872847	0.0972675
unc-45	-0.789932	0.0981589
F18E3.12	-0.993757	0.0982136
R04E5.8	-0.808871	0.0984714
CD4.10	-0.827874	0.0987797
C04B4.2	-0.816068	0.0987915
C50D2.9	-0.823464	0.0993395
ptr-8	-0.901305	0.099582
cyp-29A2	-0.844986	0.10096
lab-1	-0.785979	0.101394
maea-1	-0.829112	0.101556
tfg-1	-0.770846	0.101584
linc-22	-0.796383	0.101613
clec-91	-0.785097	0.101628
nasp-2	-0.761961	0.1017
H28G03.1	-0.775983	0.101821
pps-1	-0.789418	0.102516
F42A8.3	-0.787936	0.102573
F54D12.4	-0.775624	0.10334
ooc-5	-0.786709	0.103422
rab-19	-0.841679	0.103466
pgam-5	-0.770885	0.10352
lag-1	-0.768089	0.103576
R05D3.2	-0.761366	0.103605
Y54E2A.8	-0.79355	0.103682
spe-11	-0.94685	0.103712
C37C3.9	-0.771541	0.10402
acdh-12	-0.758691	0.104249
F22E12.3	-0.950052	0.104748
T27E9.6	-0.952572	0.104809
vit-4	-0.758838	0.105239
Y75B12B.1	-0.811431	0.105245
phb-2	-0.75722	0.105399
F47B7.2	-0.817865	0.105499
cpf-1	-0.77998	0.105499
frl-1	-0.768877	0.105838
F36D3.1	-0.848414	0.105994
F42A9.6	-0.773455	0.10647
T22C1.4	-0.815902	0.106867
Y45G5AM.9	-0.785886	0.106899
pas-4	-0.761348	0.106951
T01G5.7	-0.866181	0.106999
W05H9.2	-0.835384	0.107585
ptr-14	-0.824973	0.107721
dylt-1	-0.755097	0.107995
B0272.4	-0.924699	0.108405
atf-5	-0.792048	0.108711
T09B9.4	-0.835721	0.108746
F44A2.3	-0.853579	0.108814
T19H5.4	-0.784114	0.108864
F35B12.9	-0.795217	0.108997
ife-3	-0.754667	0.109287
sri-40	-0.797063	0.109348
R04D3.2	-0.836639	0.10997
pdp-1	-0.762555	0.11033
evl-20	-0.797554	0.110633
pot-1	-0.75997	0.110728
aagr-3	-0.746792	0.111017
mop-25.1	-0.760537	0.111041
T19D2.2	-0.796207	0.111097
eri-7	-0.753265	0.111232
ppk-3	-0.791773	0.11151
ccch-5	-0.918007	0.111517
C04F12.1	-0.793191	0.111535
rom-4	-0.754649	0.111614
msp-77	-0.922897	0.112135
toca-2	-0.749096	0.112681
C34B4.2	-0.801542	0.112702
hda-4	-0.772575	0.11292
smc-6	-0.746962	0.113196
C45G3.3	-0.800626	0.113266
par-3	-0.740967	0.113446
F12A10.9	-0.940043	0.113554
epn-1	-0.742051	0.113787
C01F1.6	-0.735388	0.11385
osta-3	-0.750007	0.114228
mir-2214	-0.786122	0.11426
swt-4	-0.868229	0.114473
T12A2.1	-0.919451	0.114523
rde-11	-0.742717	0.114909
Y39A1A.24	-0.7882	0.11501
syx-18	-0.756134	0.115018
fbxb-15	-0.945651	0.115156
crt-1	-0.730422	0.115393
C36C9.1	-0.806635	0.115394
anr-35	-0.830308	0.115521
ttb-1	-0.754177	0.11556
tag-77	-0.751323	0.115924
dhs-17	-0.86271	0.115935
ugt-37	-0.942104	0.116011
B0304.2	-0.771746	0.116235
K08B4.7	-0.906129	0.116768
klp-10	-0.772867	0.117109
B0310.2	-0.85845	0.117291
rib-1	-0.74348	0.117436
hil-2	-0.721981	0.117595
C06A5.6	-0.733859	0.117709
his-60	-0.756697	0.117779
rpl-27	-0.725768	0.11805
C29G2.6	-0.817276	0.118158
lbp-1	-0.752056	0.118188
B0416.5	-0.740127	0.118476
tag-257	-0.855298	0.118583
polk-1	-0.754801	0.118879
mett-10	-0.811866	0.118883
C16C8.4	-0.799442	0.118927
puf-9	-0.740796	0.118931
pzf-1	-0.816988	0.11909
mboa-7	-0.855313	0.119732
K02E11.t1	-0.932399	0.119771
ndc-80	-0.730113	0.119872
Y54G11A.11	-0.720838	0.119901
lem-4	-0.752861	0.120081
oma-2	-0.717041	0.120139
egg-2	-0.718541	0.12022
lst-2	-0.773335	0.12025
pod-1	-0.717527	0.12057
egl-1	-0.792878	0.120875
D2030.8	-0.730231	0.120943
W05H9.3	-0.763763	0.120979
C34E11.t1	-0.915839	0.121004
K01G5.8	-0.730405	0.121179
scc-1	-0.725495	0.121573
csc-1	-0.731386	0.121594
mel-11	-0.730363	0.121687
Y54F10AM.11	-0.772342	0.121772
taf-10	-0.724362	0.121814
Y43B11AL.1	-0.929311	0.122012
T07A9.10	-0.736739	0.122306
acox-1	-0.784706	0.122323
Y82E9BR.1	-0.85196	0.122348
Y57G11C.38	-0.806456	0.12252
F08H9.10	-0.745235	0.122544
arf-6	-0.763047	0.12268
swsn-4	-0.716835	0.122839
Y54G9A.5	-0.747889	0.12312
npp-9	-0.708151	0.12361
mib-1	-0.844488	0.123892
Y69A2AR.28	-0.711455	0.123946
rga-3	-0.71689	0.124148
suds-3	-0.73968	0.124325
mex-3	-0.713193	0.124418
csb-1	-0.790786	0.124759
cks-1	-0.708276	0.124785
nars-1	-0.712307	0.124887
inos-1	-0.732306	0.125092
exo-3	-0.717707	0.125329
coq-4	-0.77603	0.125381
puf-3	-0.711621	0.125491
C18C4.17	-0.706518	0.125576
hex-3	-0.752463	0.125882
C33A12.3	-0.713578	0.126147
Y43B11AL.5	-0.903414	0.126149
puf-11	-0.7063	0.126196
H06H21.8	-0.851653	0.126483
snx-13	-0.735408	0.126545
sdz-29	-0.906681	0.126683
C53B4.4	-0.711663	0.126963
F11A3.2	-0.720719	0.127036
lsl-1	-0.749478	0.127508
pdhb-1	-0.707141	0.127799
Y55B1BR.2	-0.787836	0.127974
C06E2.5	-0.851536	0.127996
B0336.5	-0.715818	0.128032
Y71G12B.23	-0.850297	0.12804
his-59	-0.734665	0.128315
F19B10.2	-0.882712	0.128367
trpp-11	-0.716483	0.128524
mel-28	-0.709174	0.128553
eef-1A.2	-0.70271	0.128713
sun-1	-0.707109	0.128965
R03D7.2	-0.820685	0.129041
acs-4	-0.696309	0.129479
F46C3.4	-0.88426	0.129681
Y52E8A.2	-0.711614	0.1298
Y38A10A.7	-0.76274	0.130074
vit-3	-0.698977	0.130134
cpg-4	-0.720709	0.130448
F30B5.4	-0.781902	0.130648
F27C8.5	-0.895773	0.130995
him-6	-0.701485	0.131085
sup-6	-0.698967	0.131157
Y73B3A.1	-0.736444	0.131424
rde-1	-0.725699	0.131471
K07H8.9	-0.728229	0.131557
Y39G10AR.24	-0.694088	0.1316
F01D4.5	-0.713057	0.131614
Y38F2AL.6	-0.816027	0.131832
mig-5	-0.711677	0.132238
fan-1	-0.717581	0.132315
C24D10.4	-0.786841	0.132509
W08G11.3	-0.751373	0.132596
Y22D7AR.10	-0.756666	0.132646
mex-6	-0.69174	0.133147
Y6D1A.1	-0.74849	0.133186
scav-3	-0.716802	0.133406
C08F11.7	-0.896951	0.133415
mce-1	-0.691237	0.133822
F08G2.12	-0.719993	0.134038
F25H2.7	-0.731435	0.134092
F52H3.4	-0.719495	0.134121
let-19	-0.710435	0.134344
fbxa-65	-0.858845	0.134353
Y39F10B.1	-0.69818	0.134516
W05H7.1	-0.844106	0.135017
egg-3	-0.686957	0.135048
K04G2.4	-0.884263	0.135852
linc-8	-0.772926	0.135964
W01D2.8	-0.686894	0.136019
F28F8.t1	-0.883458	0.136106
lin-66	-0.692182	0.136133
T23B12.4	-0.705412	0.136452
F53F4.14	-0.69806	0.136496
mafr-1	-0.719804	0.136514
T12C9.7	-0.692513	0.136707
gyg-2	-0.679176	0.136801
cap-2	-0.691585	0.136864
F37D6.4	-0.885524	0.137089
R12E2.11	-0.691171	0.137117
atg-3	-0.71299	0.13722
C09H10.9	-0.868527	0.137224
F28C1.3	-0.69968	0.137327
gld-3	-0.684032	0.137614
F25E5.1	-0.744674	0.137746
T05F1.5	-0.886251	0.138024
ZK39.t1	-0.886251	0.138024
Y41D4B.36	-0.753862	0.138851
F40G12.11	-0.777591	0.139001
K11G9.5	-0.836668	0.139001
C55A6.1	-0.690637	0.139009
rrf-3	-0.681574	0.139177
Y45G12B.2	-0.685719	0.139182
cbd-1	-0.674615	0.139191
spn-4	-0.67689	0.139499
F02H6.2	-0.750089	0.139623
pmk-2	-0.756477	0.139698
fbxa-125	-0.798865	0.140146
memb-2	-0.759196	0.140172
F54A3.5	-0.705876	0.140315
ark-1	-0.69614	0.140515
atp-5	-0.677973	0.140733
vps-15	-0.68805	0.140794
npp-4	-0.693405	0.140797
Y82E9BR.3	-0.671427	0.140993
Y54E10BR.2	-0.73125	0.141176
C01B10.9	-0.683513	0.141232
ZK973.8	-0.864202	0.141411
patr-1	-0.672448	0.142011
F26A1.1	-0.677298	0.14225
zip-9	-0.760652	0.142472
T24E12.1	-0.878793	0.142741
F31E8.4	-0.738425	0.142849
K08A2.1	-0.716984	0.143304
bra-2	-0.685999	0.143591
hex-4	-0.68504	0.143729
rpoa-12	-0.688111	0.143868
F14D2.2	-0.85797	0.144311
linc-4	-0.71227	0.144325
cpna-3	-0.68424	0.14538
tag-131	-0.684165	0.145433
dhs-19	-0.739656	0.145672
kbp-4	-0.702551	0.145958
F35C11.5	-0.664096	0.14596
lex-1	-0.670903	0.146174
snx-6	-0.670074	0.146307
F55A11.7	-0.664536	0.146521
C25F6.1	-0.800733	0.146542
lst-6	-0.670942	0.146638
miz-1	-0.684744	0.146954
F54F7.6	-0.86363	0.147138
ZK637.6	-0.771418	0.147176
tbc-1	-0.757558	0.147263
T24H7.8	-0.85214	0.147618
epg-6	-0.665909	0.148021
F41C3.4	-0.670477	0.148228
acl-1	-0.755436	0.1491
pie-1	-0.65652	0.150185
vglu-3	-0.819383	0.150341
T03G11.6	-0.770579	0.150663
F23F12.12	-0.823939	0.150759
hcp-2	-0.658596	0.15097
Y39E4B.5	-0.656764	0.151106
apn-1	-0.668811	0.151175
chn-1	-0.679613	0.151416
smy-3	-0.704095	0.151682
F41E6.12	-0.753505	0.15199
msh-6	-0.660138	0.151998
T27F6.6	-0.661905	0.15215
grsp-4	-0.735128	0.152219
nra-1	-0.700895	0.152438
dct-16	-0.655742	0.152653
chil-13	-0.842752	0.153052
ptr-22	-0.856915	0.153073
C28H8.4	-0.659276	0.153156
F49C12.9	-0.667842	0.153177
tag-299	-0.792203	0.153308
snap-29	-0.667304	0.153358
F11A5.t1	-0.717484	0.153398
C31C9.2	-0.710942	0.153956
dli-1	-0.664282	0.154117
C11H1.3	-0.713751	0.15418
hmg-20	-0.674229	0.154231
F13H10.3	-0.654499	0.154552
T26C12.1	-0.669022	0.155033
T07F10.5	-0.796422	0.155051
inx-22	-0.646562	0.155134
rpl-21	-0.650616	0.155221
F49C12.15	-0.844104	0.155236
R02D1.2	-0.787849	0.155445
stc-1	-0.657547	0.155483
clec-88	-0.6511	0.155606
erp-1	-0.736448	0.15565
C18D4.12	-0.804139	0.155972
enpl-1	-0.649534	0.156025
Y39G10AR.9	-0.68871	0.156272
F35E12.5	-0.848242	0.156297
ubxn-1	-0.677233	0.156385
npp-16	-0.670754	0.156569
F46F2.3	-0.653198	0.15678
twk-22	-0.827668	0.156819
did-2	-0.674015	0.156829
ntp-1	-0.670734	0.157137
K06A4.t1	-0.668603	0.157154
his-37	-0.694006	0.15723
D1022.4	-0.755218	0.157492
Y42H9B.3	-0.65296	0.157561
klp-15	-0.641296	0.157675
F57G9.3	-0.847746	0.15785
aipl-1	-0.659681	0.15806
Y105C5A.8	-0.726274	0.158327
F14H3.6	-0.660079	0.158575
rabn-5	-0.64897	0.158638
Y24D9A.8	-0.681366	0.158786
C36B1.11	-0.661256	0.158804
E04F6.6	-0.755738	0.159073
his-24	-0.652737	0.159158
Y87G2A.2	-0.796757	0.159159
Y87G2A.1	-0.681729	0.159166
dod-23	-0.67525	0.159387
set-17	-0.669561	0.159448
C34D4.4	-0.666616	0.159694
zyg-12	-0.642842	0.159826
tag-276	-0.799019	0.159955
dnj-19	-0.644527	0.160618
trap-3	-0.638475	0.160747
gpi-1	-0.637138	0.16105
CE7X_3.2	-0.815651	0.161282
dnj-14	-0.694778	0.161546
mml-1	-0.701542	0.161561
nfya-2	-0.683064	0.16165
clic-1	-0.646484	0.161699
C25H3.18	-0.746248	0.161892
T10E9.4	-0.840242	0.161961
hpo-5	-0.658679	0.162014
hpo-3	-0.647001	0.162359
rab-6.1	-0.666609	0.162697
lipl-5	-0.679741	0.162981
scbp-2	-0.656894	0.163116
T05B9.2	-0.78904	0.163122
plx-1	-0.652777	0.163338
elo-5	-0.654521	0.16344
F30A10.15	-0.837429	0.163481
T10E9.2	-0.673646	0.16361
lap-2	-0.63035	0.16413
cec-4	-0.687324	0.164277
R07E3.4	-0.725993	0.164341
lst-1	-0.638255	0.165528
K04H4.5	-0.813419	0.166014
K02E7.6	-0.823801	0.166182
vti-1	-0.666032	0.166617
eaf-1	-0.657964	0.166675
copa-1	-0.63219	0.167048
F19H6.4	-0.758686	0.167245
F18C12.3	-0.669841	0.167316
W09C5.8	-0.632205	0.167444
D2005.4	-0.63261	0.167834
cst-1	-0.795913	0.167974
F59F4.2	-0.639855	0.168059
F02E8.4	-0.656216	0.168215
rpb-3	-0.629579	0.168466
unc-26	-0.639031	0.168498
Y38F2AR.9	-0.631274	0.168669
jamp-1	-0.627473	0.168778
crh-1	-0.645986	0.169564
M05D6.2	-0.646283	0.169632
F28H6.4	-0.728804	0.169658
clec-221	-0.732841	0.169994
frpr-13	-0.818569	0.170046
ZC262.2	-0.685701	0.170049
T07E3.4	-0.75078	0.170062
dhs-5	-0.733955	0.170125
R05D3.8	-0.703299	0.170129
T02C1.2	-0.816139	0.170187
CC8.2	-0.642459	0.170425
fipr-17	-0.755662	0.170809
T22F7.1	-0.736739	0.170998
C04G2.14	-0.736739	0.170998
F13E9.1	-0.630846	0.171069
F26H9.5	-0.639646	0.171145
coq-2	-0.678685	0.171236
glo-4	-0.663318	0.171377
ZK1098.2	-0.664801	0.171464
Y54F10BM.9	-0.709742	0.171791
T06D4.1	-0.71499	0.17192
B0303.4	-0.648365	0.171996
sumv-2	-0.628235	0.172134
dnc-1	-0.631605	0.172359
ogt-1	-0.620944	0.172662
C18E3.3	-0.714582	0.172756
C06H2.7	-0.683948	0.172975
Y39G10AR.32	-0.694997	0.172982
mdl-1	-0.720549	0.173264
gei-8	-0.655264	0.173354
D2013.6	-0.627535	0.173356
cima-1	-0.767391	0.173553
dos-1	-0.767391	0.173553
ech-1	-0.813178	0.173694
rme-6	-0.71806	0.173996
Y67H2A.9	-0.809918	0.174174
pcaf-1	-0.648239	0.174212
din-1	-0.630154	0.1744
pcm-1	-0.743285	0.174751
C02B8.1	-0.78772	0.175219
acdh-10	-0.662689	0.175373
sec-12	-0.643121	0.175506
F14H3.3	-0.762375	0.175683
adm-2	-0.701032	0.175742
gln-1	-0.714991	0.176102
cyk-4	-0.612936	0.176211
gpx-5	-0.66204	0.176413
knl-3	-0.613903	0.176583
T23B3.2	-0.676378	0.176805
ZK550.5	-0.809727	0.177063
K07C10.t1	-0.809727	0.177063
Y43B11AR.3	-0.763169	0.17725
ztf-15	-0.667623	0.177262
edc-3	-0.619965	0.177288
klc-1	-0.632781	0.177464
parn-1	-0.637151	0.177494
C34C12.4	-0.634585	0.178003
pld-1	-0.623567	0.178078
col-92	-0.763737	0.178318
F02E9.5	-0.658331	0.178546
T16A9.5	-0.757877	0.178675
Y66A7A.2	-0.690277	0.179294
arl-8	-0.611147	0.179364
R04F11.3	-0.613247	0.179404
C04G6.4	-0.625822	0.179537
rad-50	-0.615393	0.179642
rabs-5	-0.633073	0.179704
K01G5.9	-0.644739	0.179757
F42H10.6	-0.688662	0.179776
lpd-3	-0.617916	0.179811
C50F4.4	-0.735474	0.180258
glit-1	-0.683572	0.180325
hpo-9	-0.639854	0.180442
F23A7.8	-0.65926	0.18045
rpl-41	-0.607301	0.180597
Y40D12A.1	-0.677121	0.180766
vps-37	-0.639526	0.180899
T27C4.1	-0.700893	0.181022
R05D7.5	-0.615974	0.181344
T04F8.2	-0.654821	0.181364
uba-5	-0.618963	0.181609
C09H10.10	-0.654921	0.181709
crn-1	-0.625132	0.182026
ddx-23	-0.616749	0.182041
C50E3.11	-0.725186	0.182138
apc-11	-0.62246	0.182202
T08B2.7	-0.60925	0.182356
ZC416.6	-0.671027	0.182633
C06H2.2	-0.627415	0.182655
ZK177.1	-0.681457	0.182927
B0035.3	-0.617216	0.183183
rabx-5	-0.622874	0.18325
T07A5.5	-0.678922	0.183339
B0391.10	-0.679989	0.183361
pis-1	-0.609276	0.183506
C25A11.2	-0.661947	0.183586
F09B12.3	-0.727917	0.183591
brc-2	-0.612681	0.183611
sur-5	-0.619081	0.183701
hpo-21	-0.612035	0.183777
tat-1	-0.607603	0.183932
aco-1	-0.610436	0.183938
suca-1	-0.604289	0.184043
C15H9.4	-0.697152	0.184225
K07B1.4	-0.645371	0.184577
atl-1	-0.603306	0.1846
ubh-1	-0.679577	0.185242
ZC308.4	-0.634718	0.185264
lig-4	-0.6242	0.185351
C27F2.7	-0.687062	0.185402
cyp-25A1	-0.794191	0.186181
F09E5.2	-0.657833	0.186414
swt-3	-0.695722	0.186444
D2023.1	-0.693985	0.186468
mdt-9	-0.635154	0.186663
Y71F9AR.4	-0.663148	0.18677
C14B1.2	-0.61643	0.186989
C32D5.12	-0.769803	0.187159
F46F2.5	-0.761262	0.187231
ugt-5	-0.790167	0.187372
F44E5.16	-0.620313	0.187532
B0393.9	-0.6968	0.187578
F49F1.1	-0.662181	0.187583
phf-10	-0.626966	0.187631
psf-3	-0.603988	0.187876
hsf-2	-0.697353	0.187986
rgs-11	-0.686518	0.188106
mrpl-40	-0.64912	0.188112
Y97E10AR.4	-0.630471	0.188188
app-1	-0.604186	0.188326
ced-2	-0.629499	0.188395
vps-20	-0.617347	0.188476
Y57E12AL.6	-0.624401	0.188478
his-62	-0.632347	0.188577
F48C1.6	-0.603074	0.188664
F44E2.10	-0.61229	0.188959
rps-12	-0.595276	0.189135
D2030.4	-0.61247	0.189356
F07H5.5	-0.593799	0.189577
F15A4.10	-0.669386	0.189641
Y52B11C.1	-0.671272	0.189873
C30F12.2	-0.644259	0.189876
R74.8	-0.58945	0.190033
F56B3.11	-0.623856	0.190168
F38B7.3	-0.710737	0.190245
glo-2	-0.762912	0.190325
pmp-3	-0.591015	0.190715
ZK1248.15	-0.657093	0.190726
rpl-11.2	-0.615899	0.19078
tcc-1	-0.591169	0.190858
C27C12.1	-0.707753	0.191075
tin-10	-0.645998	0.191094
spe-39	-0.593515	0.191361
F40H3.2	-0.655635	0.191471
sex-1	-0.644458	0.191561
cht-1	-0.618292	0.191716
F37C12.1	-0.629499	0.191743
nipi-3	-0.632268	0.191767
F32H5.3	-0.678106	0.191779
haao-1	-0.659218	0.191795
pbs-1	-0.596386	0.191811
T23G11.11	-0.749063	0.192001
acl-9	-0.613344	0.192174
F27C1.1	-0.780109	0.192569
ZK228.12	-0.780109	0.192569
ears-2	-0.666698	0.192735
mdt-28	-0.583849	0.193211
F43E2.1	-0.601813	0.193274
set-16	-0.584453	0.193635
C55C3.7	-0.743132	0.193664
Y63D3A.8	-0.601861	0.194023
ced-5	-0.587454	0.194113
rla-0	-0.582735	0.194288
rab-5	-0.584978	0.19432
B0303.3	-0.587562	0.194371
ztf-29	-0.681672	0.194744
npp-21	-0.590227	0.194744
cpr-5	-0.642579	0.194916
T19H12.3	-0.708281	0.195394
him-3	-0.578519	0.195931
K12D12.8	-0.610575	0.196032
R186.3	-0.630226	0.196114
ZK154.6	-0.707899	0.19618
lsy-22	-0.594743	0.19642
F17E5.2	-0.669158	0.19652
Y48G10A.1	-0.620293	0.19681
hosl-1	-0.646174	0.196827
sar-1	-0.58349	0.196879
rad-23	-0.584639	0.197027
gmeb-1	-0.678252	0.197253
unc-40	-0.585538	0.197261
Y53F4B.11	-0.704555	0.197594
idh-2	-0.63526	0.197893
gipc-1	-0.749941	0.197997
rps-2	-0.575348	0.198322
K11D12.11	-0.712937	0.198362
klp-19	-0.576837	0.1985
C06G1.t4	-0.672712	0.198679
cyd-1	-0.66264	0.198688
F20A1.1	-0.658236	0.198873
hgap-1	-0.596494	0.19891
Y51F10.11	-0.716038	0.198999
F26E4.3	-0.683417	0.199417
grk-1	-0.612064	0.199623
Y87G2A.13	-0.594662	0.199723
C09B8.5	-0.702988	0.200365
F54D5.2	-0.634173	0.200403
fig-1	-0.613092	0.201049
C41G7.9	-0.581299	0.201444
stau-1	-0.634474	0.201703
C27F2.8	-0.586418	0.201757
ubc-25	-0.582239	0.201987
wrb-1	-0.585414	0.20213
B0491.6	-0.619963	0.202414
ilys-4	-0.761602	0.202831
T06E6.10	-0.73708	0.20329
F39F10.4	-0.764369	0.203303
toc-1	-0.579622	0.203356
T08B2.11	-0.731561	0.203382
saps-1	-0.574293	0.203548
B0511.13	-0.582854	0.203622
zip-4	-0.604536	0.203624
grp-1	-0.590139	0.204106
deps-1	-0.588639	0.204249
imp-2	-0.576969	0.204737
Y44A6C.1	-0.700602	0.204853
D1086.10	-0.579574	0.205464
cup-2	-0.584147	0.205469
T01C3.9	-0.609471	0.205509
Y116A8C.48	-0.708558	0.205572
ctns-1	-0.578405	0.205896
Y106G6H.16	-0.602974	0.206102
F16B12.6	-0.61354	0.206367
col-39	-0.751949	0.206622
F16F9.3	-0.696759	0.206688
Y106G6D.5	-0.650084	0.206893
C06A1.4	-0.576389	0.20696
F20C5.3	-0.629481	0.207176
faah-3	-0.664528	0.207215
pdi-2	-0.565524	0.207567
linc-35	-0.755742	0.207776
sft-4	-0.574327	0.207819
lin-8	-0.623573	0.208103
egg-4	-0.58196	0.208124
F18A1.7	-0.571218	0.208199
Y17G7B.10	-0.595308	0.208213
nuo-2	-0.582464	0.208272
ima-1	-0.580582	0.208299
T21C9.13	-0.584083	0.20831
C53H9.2	-0.585408	0.208518
elks-1	-0.673159	0.208667
gex-2	-0.596537	0.208702
F10G2.1	-0.639111	0.208784
Y116A8C.10	-0.678806	0.208826
pmr-1	-0.578525	0.209015
kbp-3	-0.588351	0.209095
ZK418.5	-0.579567	0.209142
F10G7.5	-0.638493	0.209439
athp-3	-0.743481	0.209486
tram-1	-0.562811	0.210265
rps-27	-0.560156	0.210337
gei-17	-0.578418	0.210364
cpg-9	-0.580597	0.210517
ugt-64	-0.612573	0.210518
urm-1	-0.703736	0.210891
F58D5.12	-0.724381	0.211203
linc-45	-0.744255	0.211255
Y44A6C.2	-0.714964	0.211362
mig-6	-0.562113	0.211469
Y41C4A.29	-0.56285	0.211648
ZK380.t2	-0.676824	0.211669
aptf-3	-0.565746	0.211677
C36A4.4	-0.584153	0.21175
F41F3.8	-0.729466	0.211761
Y67D2.7	-0.636994	0.211934
C17E7.9	-0.651123	0.212142
T10B11.7	-0.575191	0.212262
com-1	-0.615324	0.212292
ugt-47	-0.664824	0.212811
C34D4.3	-0.744209	0.212824
F07H5.3	-0.581584	0.213277
MTCE.28	-0.559542	0.213362
C09E7.8	-0.58569	0.213503
W05H12.2	-0.735701	0.213509
unc-50	-0.578898	0.213591
EEED8.4	-0.743629	0.213775
C28C12.4	-0.744149	0.213988
nuo-3	-0.570422	0.214101
hst-1	-0.571165	0.214113
F59B10.5	-0.70571	0.214129
piki-1	-0.600671	0.214329
cdo-1	-0.624142	0.21439
zip-12	-0.686666	0.214488
F01F1.15	-0.564372	0.214493
cls-2	-0.553944	0.214989
K04C1.3	-0.70917	0.21508
C15C7.5	-0.626156	0.215112
lact-5	-0.717955	0.215292
VB0395L.1	-0.717955	0.215292
fbxb-21	-0.691385	0.215621
D1086.19	-0.691385	0.215621
rmd-2	-0.560131	0.215845
F40F4.7	-0.589783	0.216273
acdh-7	-0.604842	0.216289
attf-2	-0.552525	0.216494
C01G10.8	-0.572348	0.216569
Y105E8B.15	-0.713056	0.216916
tag-170	-0.569017	0.216956
C56C10.7	-0.597339	0.217081
cdc-25.3	-0.604656	0.21718
tba-1	-0.555034	0.217261
cku-80	-0.557376	0.217365
snf-5	-0.730691	0.217368
tlp-1	-0.619247	0.217392
pho-5	-0.579153	0.217514
snpc-1.3	-0.693533	0.217527
R151.6	-0.566568	0.217609
clp-2	-0.570627	0.217753
alh-6	-0.576879	0.217885
F54E12.2	-0.554233	0.218176
Y47D3A.5	-0.66844	0.218389
gadr-1	-0.66844	0.218389
C48B4.11	-0.57957	0.218457
Y54E10A.17	-0.619526	0.21908
nos-2	-0.584018	0.219635
Y76B12C.6	-0.593242	0.220018
skr-16	-0.702692	0.220118
gsp-2	-0.547271	0.22016
xpf-1	-0.562976	0.220291
F28H1.1	-0.593049	0.220458
W03B1.17	-0.655534	0.220466
T05A7.1	-0.613054	0.220569
D2096.1	-0.653647	0.220823
mes-2	-0.577872	0.221244
ntl-9	-0.545558	0.22164
F37C12.21	-0.694671	0.221843
R31.2	-0.558475	0.22185
K02F6.7	-0.626743	0.221993
msh-2	-0.56839	0.222231
B0545.4	-0.673863	0.222382
F19C6.2	-0.613048	0.222386
D1037.1	-0.585691	0.222396
Y62E10A.13	-0.54987	0.222545
C04G2.8	-0.732848	0.222587
C04A11.2	-0.693895	0.222665
hgrs-1	-0.553121	0.222673
fzy-1	-0.549206	0.222744
tag-231	-0.574568	0.222749
gex-3	-0.558221	0.222861
gna-2	-0.550896	0.22329
cdc-48.1	-0.543345	0.223332
C45E5.4	-0.726073	0.223538
rpl-7A	-0.569606	0.223863
wwp-1	-0.545197	0.22395
Y62F5A.16	-0.613781	0.224268
sur-7	-0.613041	0.224343
C34C12.8	-0.585507	0.224579
rpt-3	-0.553055	0.224633
Y55B1AR.2	-0.566216	0.224762
smut-1	-0.568943	0.224813
cpsf-4	-0.590098	0.224862
plc-4	-0.559591	0.225007
T28D9.1	-0.541938	0.225194
rpl-28	-0.548784	0.225267
hmbx-1	-0.637374	0.22528
ZC266.1	-0.725241	0.225403
Y17D7B.4	-0.695952	0.225413
tra-1	-0.56704	0.225416
rps-4	-0.541155	0.225423
W06D11.2	-0.716873	0.225914
gln-6	-0.539459	0.226
Y102A5C.5	-0.666609	0.226043
dhs-13	-0.553189	0.226072
tag-52	-0.616242	0.226169
T26A5.2	-0.551186	0.226268
T27E7.1	-0.673826	0.226273
clec-87	-0.537263	0.226485
F45D11.5	-0.697226	0.226621
B0336.13	-0.570486	0.226661
F14H3.4	-0.618941	0.226676
B0041.8	-0.562492	0.226707
R01H10.4	-0.699149	0.226718
rpl-4	-0.537919	0.227428
ZK632.14	-0.684299	0.227507
C25E10.11	-0.717833	0.227516
his-61	-0.593352	0.227533
prdx-2	-0.542218	0.227916
rsa-1	-0.56733	0.227996
fbxc-19	-0.718704	0.228631
R12C12.8	-0.630675	0.228847
nkb-1	-0.535982	0.22905
pkg-2	-0.565235	0.22938
lsm-7	-0.555731	0.229388
Y50D4C.5	-0.594803	0.229437
C36E6.1	-0.59435	0.229438
samp-1	-0.544016	0.229533
W06A7.4	-0.693505	0.229628
dpy-26	-0.544957	0.229653
lap-1	-0.544393	0.229684
mxl-1	-0.606298	0.229904
C13F10.6	-0.585685	0.229926
pigv-1	-0.54064	0.230144
hsp-3	-0.536809	0.230227
Y39B6A.10	-0.61851	0.230897
tmbi-4	-0.571701	0.230941
fli-1	-0.537802	0.23104
F43C11.9	-0.692633	0.231091
egg-5	-0.540114	0.231155
efl-3	-0.613013	0.231237
jmjd-2	-0.547532	0.231273
C13G5.2	-0.595501	0.231567
ZC395.12	-0.595501	0.231567
T21C12.12	-0.620749	0.23191
T23B3.5	-0.620749	0.23191
ina-1	-0.576656	0.232245
F59B2.12	-0.67783	0.232313
mlt-10	-0.688011	0.232478
D2045.2	-0.562235	0.232478
lon-1	-0.562331	0.23251
ZK185.1	-0.576298	0.232824
R193.2	-0.6139	0.232981
F53B1.2	-0.6139	0.232981
C26B9.1	-0.608835	0.233154
T23F2.5	-0.554366	0.233699
ceh-41	-0.668501	0.233712
Y71G12B.13	-0.583087	0.233729
Y48A6B.9	-0.709011	0.233964
skr-15	-0.703877	0.234152
rde-4	-0.555227	0.234244
K05B2.2	-0.651825	0.23445
W06D11.1	-0.658089	0.234574
itsn-1	-0.528587	0.234789
tbc-9	-0.545975	0.235022
MTCE.20	-0.529059	0.235022
Y65B4BL.3	-0.583366	0.235259
M04G7.3	-0.693993	0.235522
C28A5.2	-0.580135	0.235539
Y57G11C.8	-0.703005	0.235582
gsr-1	-0.541668	0.235648
F11C1.5	-0.544696	0.235771
snap-1	-0.53922	0.235837
ckb-4	-0.669646	0.23599
rps-26	-0.534557	0.236359
Y60A3A.19	-0.563014	0.236452
Y57G7A.5	-0.517136	0.23662
cgef-1	-0.571651	0.236671
F53C11.3	-0.562378	0.23687
C05G5.2	-0.658598	0.23699
orc-1	-0.55364	0.237007
T04D3.1	-0.62978	0.23718
mex-5	-0.522802	0.237272
W03D8.9	-0.709142	0.237527
R02C2.7	-0.655865	0.237571
C24H12.11	-0.655865	0.237571
R10E8.9	-0.708055	0.237644
npax-4	-0.708055	0.237644
B0218.7	-0.708055	0.237644
ZK6.8	-0.706424	0.237761
fnci-1	-0.544237	0.237796
W05H9.4	-0.604368	0.237882
M176.11	-0.653349	0.237922
daf-22	-0.584781	0.237951
cdk-4	-0.639269	0.238643
F31F6.2	-0.639269	0.238643
T24H10.4	-0.579775	0.23875
kca-1	-0.521458	0.238878
Y67H2A.10	-0.55156	0.238956
F26E4.6	-0.542267	0.239302
Y53F4B.39	-0.563908	0.24004
Y106G6H.5	-0.546509	0.240057
rpl-30	-0.528681	0.2402
F09A5.4	-0.550384	0.240308
nstp-5	-0.566543	0.240497
Y50D4A.5	-0.549147	0.24053
vem-1	-0.597392	0.240544
K11H12.8	-0.540978	0.240579
mec-15	-0.559178	0.240635
C34C12.7	-0.666274	0.240763
F09E5.3	-0.548822	0.24111
rpn-5	-0.528003	0.241157
F33H2.2	-0.539332	0.241219
D2005.3	-0.56146	0.241301
elo-2	-0.528073	0.241429
rad-54	-0.525482	0.241445
ddp-1	-0.544453	0.241502
asg-2	-0.533595	0.241519
set-15	-0.635152	0.241623
ubc-13	-0.53065	0.241744
cosa-1	-0.571602	0.241791
fmo-5	-0.678293	0.241823
ztf-8	-0.547465	0.242231
cyn-3	-0.528087	0.242272
trpp-6	-0.554516	0.24236
hpo-27	-0.525554	0.242512
F54C8.7	-0.534019	0.242623
npp-22	-0.521482	0.242815
pyp-1	-0.531713	0.242922
tag-253	-0.577558	0.242939
sym-4	-0.558514	0.243071
Y75B8A.24	-0.530546	0.243131
R09F10.3	-0.603468	0.24331
MTCE.19	-0.519725	0.243358
rsd-3	-0.55895	0.243448
rsr-2	-0.559063	0.243545
ran-4	-0.535632	0.243579
T14G8.3	-0.551074	0.243669
MTCE.22	-0.524857	0.243886
wip-1	-0.527699	0.244195
ZK822.8	-0.688505	0.244207
vps-11	-0.526353	0.24436
farl-11	-0.523168	0.244384
F32E10.9	-0.692392	0.244429
cyk-3	-0.538896	0.244496
Y25C1A.7	-0.533615	0.244786
C53C7.5	-0.519655	0.244881
gmn-1	-0.614071	0.245074
pac-1	-0.526108	0.245086
nhr-154	-0.687485	0.245321
Y48C3A.12	-0.578978	0.245622
mbd-2	-0.583465	0.245854
kbp-5	-0.525664	0.245992
T24D3.2	-0.65427	0.246085
F10E9.5	-0.595869	0.246102
K10C9.9	-0.56058	0.246217
Y87G2A.17	-0.623371	0.246403
gras-1	-0.542433	0.246489
akt-1	-0.517824	0.246547
F58B3.7	-0.564769	0.246844
rnh-2	-0.537261	0.246978
tbc-12	-0.573492	0.246986
epg-4	-0.525373	0.247045
Y87G2A.18	-0.53397	0.247369
F39C12.1	-0.535804	0.247458
F38A1.8	-0.528046	0.247505
him-10	-0.549923	0.247557
C39H7.1	-0.664598	0.24762
C46H3.2	-0.610654	0.247635
paqr-1	-0.522005	0.24765
ceh-99	-0.661268	0.247681
gln-5	-0.511578	0.247681
ubxn-3	-0.534772	0.247798
Y47G6A.33	-0.545639	0.248007
tre-2	-0.541059	0.248042
dpy-11	-0.524636	0.248092
vha-7	-0.5161	0.248377
ZK484.4	-0.51793	0.248665
K02E11.3	-0.673252	0.248998
Y48C3A.20	-0.585849	0.249071
Y67H2A.2	-0.561137	0.249169
C01B12.8	-0.591443	0.249173
clec-99	-0.496103	0.249355
gfi-2	-0.516723	0.249788
col-103	-0.512232	0.249933
Y37E3.1	-0.575581	0.250611
T02G6.10	-0.668056	0.250633
ctc-3	-0.507197	0.250799
mans-3	-0.601204	0.250983
prp-3	-0.537258	0.251027
rla-2	-0.516728	0.251294
aldo-2	-0.507642	0.251334
hlh-2	-0.565377	0.251418
ZK856.4	-0.688512	0.251923
T21F2.3	-0.688512	0.251923
F55C12.1	-0.538096	0.252169
F46C5.9	-0.538096	0.252169
Y69A2AR.16	-0.528148	0.252319
pes-5	-0.644575	0.252334
Y45F10C.2	-0.641966	0.252684
tag-260	-0.574042	0.252729
Y116A8B.1	-0.686825	0.252915
cdk-5	-0.560391	0.253097
cogc-2	-0.537521	0.253405
F27D4.1	-0.517922	0.253482
dip-2	-0.509135	0.253598
his-72	-0.503073	0.253607
czw-1	-0.525333	0.253618
C49A9.10	-0.59883	0.253624
spd-1	-0.514574	0.253632
lir-2	-0.561238	0.254037
clec-265	-0.684128	0.254081
C28H8.14	-0.684128	0.254081
cdl-1	-0.503782	0.254149
hpo-13	-0.515108	0.25424
hum-7	-0.59436	0.254259
mboa-3	-0.569313	0.254454
arp-6	-0.550254	0.254634
C38D4.7	-0.681069	0.25483
cyld-1	-0.507435	0.254833
usp-48	-0.519364	0.254857
C18E9.2	-0.526605	0.254879
T25B9.11	-0.643047	0.25508
C16C8.14	-0.655568	0.255316
B0334.4	-0.525439	0.255318
K07C5.3	-0.519336	0.255329
F48F7.6	-0.564281	0.255388
tos-1	-0.516566	0.255572
pamn-1	-0.568643	0.255644
T09A5.5	-0.540226	0.255729
acs-14	-0.559535	0.25574
T18D3.1	-0.583754	0.25578
Y47H9C.8	-0.588476	0.255843
Y39B6A.34	-0.584308	0.256
K11H3.8	-0.549797	0.256084
F49E12.9	-0.547024	0.256345
gly-13	-0.585458	0.256445
mig-2	-0.537838	0.256448
bir-1	-0.504578	0.256552
B0303.14	-0.636557	0.256686
dab-1	-0.499778	0.256746
C26F1.3	-0.544624	0.257108
aqp-8	-0.522531	0.257621
F52A8.5	-0.502526	0.257634
F17H10.1	-0.540936	0.257657
hpk-1	-0.509628	0.257662
Y40B1B.8	-0.54392	0.257792
sec-8	-0.529447	0.257881
dnj-12	-0.502941	0.258134
D1046.2	-0.54027	0.258299
sec-61	-0.498449	0.258539
B0511.7	-0.561921	0.25868
tbx-9	-0.611452	0.25873
fbxb-36	-0.579326	0.258787
T23F11.2	-0.579326	0.258787
spp-19	-0.579326	0.258787
sli-1	-0.545817	0.258966
nhr-147	-0.647779	0.258976
sek-1	-0.53768	0.258997
T20D3.5	-0.53768	0.258997
cni-1	-0.50419	0.259319
F31A3.5	-0.571048	0.259343
Y97E10AL.2	-0.534275	0.259397
Y52B11A.8	-0.501797	0.259447
dox-1	-0.534781	0.259513
skr-13	-0.658474	0.259612
Y54E10A.11	-0.518624	0.259695
C10G8.8	-0.548992	0.259926
cdk-1	-0.496609	0.260144
gfi-3	-0.590955	0.260158
wve-1	-0.553868	0.260328
gly-6	-0.550276	0.260505
snu-23	-0.549203	0.260628
sto-1	-0.555399	0.260672
mup-2	-0.500216	0.26069
alg-1	-0.510895	0.26072
cox-17	-0.552757	0.260724
spe-29	-0.538434	0.260772
nurf-1	-0.504403	0.260806
H27A22.1	-0.541872	0.26138
mps-2	-0.595091	0.261405
dpm-3	-0.530836	0.261821
F33E11.2	-0.503091	0.261985
aspm-1	-0.499387	0.262192
ZK484.3	-0.50602	0.262223
F42G8.10	-0.51206	0.262245
Y53G8AL.1	-0.618688	0.262286
pmk-1	-0.531642	0.262529
M4.1	-0.522122	0.262684
F23D12.2	-0.629501	0.262761
madf-5	-0.615961	0.262805
R02D3.3	-0.521693	0.263001
Y38E10A.17	-0.670546	0.263172
cyp-44A1	-0.504292	0.263256
swp-1	-0.513424	0.263291
C24D10.5	-0.665575	0.263347
F46C5.10	-0.64088	0.263466
sqv-5	-0.492828	0.263484
F13B9.1	-0.52191	0.263809
pph-4.1	-0.503497	0.263877
ttr-30	-0.65502	0.263994
col-180	-0.659295	0.264126
M01B2.10	-0.659295	0.264126
W02D3.4	-0.49574	0.26416
fard-1	-0.526248	0.264201
B0361.3	-0.537348	0.26422
C47G2.4	-0.508002	0.264223
lron-7	-0.519468	0.26424
F43D9.3	-0.529231	0.264396
pup-2	-0.49335	0.264526
F59C12.4	-0.600676	0.264774
Y51H7C.1	-0.59321	0.264819
end-3	-0.667454	0.264844
T07F12.2	-0.573365	0.265364
tbx-11	-0.660428	0.265429
F52A8.6	-0.514514	0.265451
K03H1.7	-0.50779	0.265489
F54A3.2	-0.497512	0.265612
C17D12.7	-0.550805	0.265753
cya-1	-0.493498	0.265853
haly-1	-0.520589	0.266061
C44C10.4	-0.608243	0.266117
rme-4	-0.544121	0.266368
C41D11.9	-0.536463	0.266486
vha-1	-0.490914	0.26654
ola-1	-0.498288	0.266692
ZK1128.1	-0.555464	0.266759
W02B8.1	-0.623937	0.26699
xol-1	-0.655676	0.267162
Y42H9AR.4	-0.494881	0.267369
H28O16.1	-0.486922	0.267409
rps-13	-0.493148	0.267637
rgl-1	-0.536348	0.267838
C44E4.1	-0.492976	0.267911
let-49	-0.540443	0.268191
Y57G11C.33	-0.490401	0.268221
C18D4.6	-0.651415	0.268475
ksr-2	-0.489369	0.268721
C45B2.8	-0.590743	0.268756
ran-5	-0.499653	0.268797
Y55F3AM.13	-0.542357	0.268821
smy-11	-0.61447	0.268896
asna-2	-0.61447	0.268896
him-4	-0.494452	0.268995
ile-2	-0.539554	0.26909
F54D7.7	-0.488397	0.269218
F47E1.t2	-0.653827	0.269394
nft-1	-0.549273	0.269451
linc-14	-0.662947	0.269727
abl-1	-0.546845	0.269825
vit-5	-0.485307	0.269826
tln-1	-0.497979	0.270014
F44E7.9	-0.58421	0.270015
MTCE.27	-0.491549	0.270363
F28D1.2	-0.576922	0.270476
lin-54	-0.502981	0.270539
H03A11.1	-0.544668	0.270855
rgs-10	-0.661139	0.270861
reps-1	-0.591493	0.270898
T26A8.1	-0.494165	0.271006
Y32B12B.4	-0.511381	0.271117
vab-10	-0.485126	0.271215
M04F3.5	-0.50545	0.271226
tag-294	-0.552641	0.27124
eri-1	-0.514727	0.271392
H06A10.1	-0.640032	0.271392
Y105C5B.20	-0.640032	0.271392
T20F7.1	-0.571674	0.27148
T14G10.5	-0.494358	0.271564
Y47G6A.31	-0.601996	0.271648
cir-1	-0.506962	0.27172
emb-27	-0.505323	0.271827
Y110A7A.7	-0.58815	0.271924
clec-266	-0.526037	0.27205
C31H5.4	-0.560122	0.272252
bath-15	-0.512267	0.272476
gap-2	-0.524309	0.27261
exos-4.1	-0.538583	0.272675
rft-2	-0.495081	0.273036
vha-17	-0.485479	0.273147
blos-2	-0.502995	0.273148
ztf-26	-0.614666	0.273298
F57A10.4	-0.581236	0.273371
cpz-1	-0.505696	0.273637
Y70C5A.3	-0.557757	0.273711
tbcd-1	-0.501044	0.273758
col-12	-0.638007	0.273863
ppk-2	-0.506783	0.273915
gld-4	-0.49809	0.274084
hlh-11	-0.504994	0.27418
rmo-1	-0.52	0.274236
tag-349	-0.50219	0.274279
Y54F10AR.2	-0.526487	0.274357
K09E3.5	-0.640077	0.274363
snr-3	-0.491711	0.274426
F44E7.2	-0.5325	0.274454
ZC434.7	-0.517104	0.274465
lmd-2	-0.634721	0.274482
col-19	-0.481316	0.274518
lnp-1	-0.566348	0.274672
sss-1	-0.64785	0.274851
T26C11.4	-0.596212	0.274873
ral-1	-0.514067	0.275018
msp-81	-0.643885	0.275042
emo-1	-0.485618	0.275065
bmk-1	-0.496891	0.275152
F49C12.12	-0.480175	0.275261
W09C3.7	-0.533158	0.275292
C33G8.4	-0.561991	0.27533
nas-37	-0.545262	0.275477
cogc-6	-0.50304	0.275608
tag-353	-0.497061	0.275647
ced-3	-0.485517	0.275675
D1054.1	-0.564612	0.275722
dhs-27	-0.621133	0.27581
aka-1	-0.484444	0.275833
B0334.5	-0.503863	0.275878
bet-2	-0.514617	0.275931
Y54G2A.12	-0.599927	0.275948
Y20F4.4	-0.551092	0.276219
C06G3.3	-0.51561	0.276496
R09E12.9	-0.51561	0.276496
B0379.12	-0.51561	0.276496
air-1	-0.484915	0.276525
fbxb-7	-0.60269	0.276607
pdi-6	-0.495952	0.276706
F22H10.6	-0.578211	0.276766
K11H12.9	-0.647302	0.276788
cash-1	-0.476532	0.277095
nmt-1	-0.488971	0.277196
B0261.8	-0.607348	0.277459
calu-1	-0.489048	0.277793
C55C3.6	-0.452066	0.277852
srx-58	-0.452066	0.277852
C49C3.11	-0.452066	0.277852
W01G7.4	-0.516362	0.277853
csn-6	-0.493768	0.277991
ZK1248.13	-0.521944	0.278038
ztf-17	-0.492443	0.278044
F59A6.5	-0.477731	0.278144
F37A4.2	-0.517917	0.278243
rpl-17	-0.481709	0.278244
ugt-22	-0.526027	0.27826
madd-3	-0.514541	0.278365
B0001.3	-0.486048	0.278436
Y82E9BR.27	-0.642836	0.278479
T24H10.1	-0.496227	0.278505
ZC155.4	-0.504233	0.278551
F59H5.1	-0.547168	0.278624
cdh-3	-0.543118	0.278668
hlb-1	-0.520132	0.278716
Y22D7AL.11	-0.580982	0.278748
C03A3.2	-0.506298	0.278894
C55C3.3	-0.650141	0.278946
F36G3.2	-0.592679	0.279017
alh-10	-0.537395	0.279178
Y92H12BL.4	-0.562171	0.279234
C52B11.5	-0.581738	0.279254
R09F10.8	-0.527133	0.279293
C01F1.1	-0.486982	0.279459
C31C9.7	-0.603807	0.279484
ubc-6	-0.485806	0.279774
F56C9.3	-0.501352	0.279871
F07H5.10	-0.507817	0.279873
C03H12.1	-0.568161	0.280214
C08G9.1	-0.59625	0.280297
F22F7.1	-0.487409	0.280593
vnut-1	-0.478928	0.280615
T27A8.2	-0.621888	0.280636
K07C5.2	-0.511151	0.280754
vps-33.1	-0.490555	0.280775
dct-11	-0.617033	0.28078
col-80	-0.47395	0.280854
F25E5.8	-0.546064	0.280969
F12F6.8	-0.640441	0.281141
best-22	-0.5722	0.281193
T05G5.5	-0.513555	0.281299
hpo-18	-0.488837	0.281381
dpy-27	-0.509408	0.281463
M176.5	-0.600341	0.281474
exoc-7	-0.483699	0.281579
pfn-1	-0.476855	0.281841
M106.3	-0.48167	0.281847
har-1	-0.481013	0.282131
gst-16	-0.644149	0.28221
sipa-1	-0.538357	0.282249
F54F7.2	-0.628184	0.282329
dohh-1	-0.502705	0.282379
gbh-1	-0.59434	0.282553
unc-23	-0.525505	0.282812
Y53G8AR.9	-0.48466	0.283037
acdh-3	-0.50276	0.283074
ace-2	-0.57828	0.283234
bath-11	-0.614879	0.283373
B0025.7	-0.515768	0.283383
F58B3.6	-0.492778	0.283533
ssp-34	-0.613011	0.283617
rmd-3	-0.613011	0.283617
F54D10.3	-0.613011	0.283617
C42C1.9	-0.640686	0.283645
F42G4.2	-0.644337	0.283649
C06A5.1	-0.492315	0.283655
mrpl-24	-0.50294	0.284033
dhhc-7	-0.548165	0.284469
R02F2.9	-0.523605	0.284477
aagr-4	-0.537097	0.284586
Y41C4A.17	-0.601366	0.284613
F13H8.9	-0.641786	0.284828
nck-1	-0.511407	0.284969
B0491.5	-0.484603	0.285007
F59E12.6	-0.51663	0.285042
C06G4.1	-0.505439	0.285179
T09B9.10	-0.52803	0.285413
cytb-5.1	-0.510762	0.285436
T15B7.1	-0.543607	0.285461
Y39G10AL.1	-0.633078	0.285646
lsy-27	-0.54219	0.285758
R11A5.3	-0.641281	0.28588
F23A7.4	-0.530647	0.285888
Y17G7B.21	-0.530647	0.285888
eri-6	-0.50321	0.2859
efa-6	-0.472397	0.286161
ztf-11	-0.503346	0.286169
Y73F8A.24	-0.528729	0.286255
nduo-3	-0.471857	0.286346
F22G12.5	-0.48808	0.286527
T05A12.3	-0.494143	0.286778
cpg-1	-0.464525	0.287126
F44E5.1	-0.474085	0.287186
tag-68	-0.626461	0.287449
ufl-1	-0.483338	0.287472
Y39G8B.2	-0.600853	0.287514
Y37D8A.25	-0.47877	0.287515
T26H2.10	-0.636883	0.287519
C49H3.6	-0.497981	0.287656
noca-1	-0.467742	0.287726
ugt-58	-0.514415	0.287835
rps-5	-0.472248	0.287853
lmp-1	-0.481498	0.28811
vet-2	-0.517744	0.28817
R02D3.7	-0.512212	0.28818
C41H7.6	-0.545403	0.288204
T23H2.3	-0.487486	0.288321
rla-1	-0.46872	0.288422
slc-17.6	-0.550766	0.288455
C46G7.2	-0.4891	0.2885
T07D4.5	-0.547123	0.288521
C50F2.4	-0.526416	0.288714
F37A4.1	-0.4908	0.288953
T23G11.4	-0.53813	0.288962
C18A3.2	-0.501409	0.288986
ZK1307.1	-0.58121	0.289027
ZK632.4	-0.493031	0.289171
R05G9.3	-0.557448	0.289191
T12G3.7	-0.473798	0.289514
F46B6.5	-0.471593	0.289846
Y57G7A.6	-0.579773	0.290143
F23H12.10	-0.623908	0.290355
E03H4.8	-0.623908	0.290355
Y77E11A.23	-0.623908	0.290355
C53D6.6	-0.600192	0.290661
C09E7.4	-0.600192	0.290661
pqn-35	-0.578271	0.290836
Y69A2AR.3	-0.510995	0.290897
trap-1	-0.465362	0.290934
C48B6.10	-0.494667	0.291014
C44C10.3	-0.628372	0.291224
D1086.6	-0.490447	0.291337
F01F1.2	-0.502682	0.291353
R09B3.6	-0.617778	0.29142
Y111B2A.10	-0.497361	0.29145
Y57A10A.23	-0.522323	0.291471
F20A1.10	-0.517841	0.291516
amph-1	-0.506793	0.291782
hpl-1	-0.612484	0.291809
Y48G1C.6	-0.612484	0.291809
dnj-1	-0.481318	0.292014
Y62F5A.12	-0.504187	0.292019
K09H9.2	-0.504187	0.292019
ten-1	-0.498081	0.292104
nhr-205	-0.63082	0.292176
fbxb-80	-0.63082	0.292176
K11H3.3	-0.463828	0.292246
C56A3.6	-0.50611	0.292276
sop-3	-0.467135	0.292811
Y52B11A.3	-0.501019	0.293073
F27C1.2	-0.479731	0.293113
cts-1	-0.462185	0.293262
C25H3.12	-0.556484	0.293435
F58G1.2	-0.513831	0.2935
B0228.t1	-0.492077	0.293513
H25P19.1	-0.512572	0.293612
C39E9.8	-0.488022	0.293798
C16C8.22	-0.428997	0.293834
C14C6.12	-0.428997	0.293834
his-63	-0.577075	0.293878
C01G12.3	-0.626857	0.294004
F07F6.4	-0.464346	0.2941
eri-12	-0.490028	0.294135
F15A4.2	-0.603359	0.294403
C25E10.13	-0.587864	0.294456
tbce-1	-0.522272	0.294488
C42C1.13	-0.56255	0.294677
ufd-1	-0.467898	0.294679
cyp-31A1	-0.609956	0.294765
ubc-19	-0.609956	0.294765
scpl-1	-0.464133	0.294865
M01B12.4	-0.465265	0.294871
asd-1	-0.461127	0.294887
ftn-2	-0.478698	0.294967
ing-3	-0.461427	0.29518
cyl-1	-0.485007	0.29527
smg-3	-0.480438	0.295447
esyt-2	-0.523791	0.295559
F59C6.10	-0.622534	0.295664
tomm-40	-0.466831	0.295748
pxd-1	-0.537822	0.295905
C09E9.1	-0.532377	0.295914
sna-2	-0.467688	0.296011
acbp-5	-0.485726	0.296144
cee-1	-0.480386	0.296184
Y67D8A.2	-0.476229	0.296303
K03E5.2	-0.510741	0.296537
F52D10.2	-0.537797	0.296654
frh-1	-0.488918	0.296759
rheb-1	-0.489974	0.296835
Y43F8B.18	-0.615409	0.297019
F22F7.7	-0.53352	0.29721
unc-57	-0.469889	0.297281
pyk-1	-0.45696	0.297348
nhr-84	-0.612534	0.29744
tag-10	-0.542687	0.29751
F44F1.4	-0.607404	0.297738
C16C4.18	-0.613067	0.297876
oig-6	-0.473743	0.298101
fbxa-181	-0.607672	0.298303
btb-13	-0.607672	0.298303
K07A1.t1	-0.463703	0.298504
arx-5	-0.484385	0.298513
F38B2.6	-0.623304	0.298536
mys-4	-0.470883	0.298587
Y69H2.3	-0.468552	0.298613
gpdh-2	-0.466537	0.298703
ess-2	-0.481748	0.298758
T14B4.1	-0.477782	0.298814
Y40A1A.3	-0.624251	0.298845
smp-2	-0.544625	0.298867
C34F6.7	-0.523937	0.298877
paqr-2	-0.470579	0.299016
ZK1128.4	-0.488871	0.299215
H21P03.2	-0.48656	0.299291
T09B4.3	-0.54878	0.299354
chch-3	-0.464839	0.299548
raga-1	-0.453464	0.29955
nra-3	-0.491518	0.299561
C55A6.10	-0.492603	0.299689
col-20	-0.452632	0.299828
F13C5.2	-0.486224	0.300099
dmsr-2	-0.621538	0.300099
F57B10.14	-0.471987	0.300527
lsy-2	-0.503393	0.300545
syx-5	-0.472147	0.300624
K04G2.9	-0.537665	0.300642
ZK813.2	-0.508336	0.300699
smy-6	-0.602374	0.30084
F20D12.12	-0.607042	0.300894
C10B5.3	-0.553875	0.300929
C17C3.1	-0.480937	0.300944
Y57A10A.13	-0.473346	0.30095
gck-2	-0.455013	0.301025
ZK688.11	-0.504641	0.301203
M117.1	-0.517597	0.301327
mcm-6	-0.458249	0.301374
pdk-1	-0.512768	0.30139
pod-2	-0.454956	0.301391
shk-1	-0.589105	0.301421
K07A9.3	-0.620556	0.3018
F21D9.5	-0.620556	0.3018
bath-2	-0.487153	0.302204
fat-6	-0.462507	0.302232
maoc-1	-0.496619	0.302301
K09E2.3	-0.490068	0.302332
wht-2	-0.462555	0.302395
F13E6.1	-0.478906	0.302419
pbs-5	-0.466434	0.302636
mai-1	-0.523005	0.302636
B0207.6	-0.500781	0.302777
acbp-1	-0.45777	0.303461
ula-1	-0.474102	0.303579
Y110A7A.9	-0.471668	0.303657
mai-2	-0.45763	0.303749
Y69H2.14	-0.454447	0.303802
C05D12.1	-0.572959	0.303951
Y32H12A.8	-0.464228	0.303953
E02H4.6	-0.537584	0.304076
cdc-25.1	-0.448414	0.304379
F58D5.11	-0.50481	0.304481
T07C4.12	-0.50481	0.304481
C33E10.8	-0.616797	0.304638
fbxa-167	-0.616797	0.304638
F18A11.3	-0.529875	0.304704
hpo-10	-0.473039	0.304805
F32D8.5	-0.49472	0.304938
F46F11.8	-0.503966	0.305013
F17C8.7	-0.559701	0.305343
Y43F8B.7	-0.559701	0.305343
cas-1	-0.468801	0.305386
C18A3.9	-0.465776	0.305433
swd-2.2	-0.467988	0.305445
K02E2.11	-0.541194	0.305597
F55A12.10	-0.462548	0.30563
dys-1	-0.475728	0.305643
ceh-93	-0.58947	0.305697
ddl-2	-0.527027	0.305741
bath-7	-0.547576	0.305792
dnj-3	-0.500669	0.306017
T24B1.1	-0.462653	0.306089
C47F8.1	-0.609159	0.306364
mes-1	-0.49233	0.306366
osta-2	-0.528187	0.306603
srp-7	-0.453599	0.306612
R05D7.4	-0.496369	0.306652
sss-2	-0.608029	0.30683
C03B8.3	-0.512842	0.306955
vps-33.2	-0.459905	0.306997
F39G3.3	-0.482326	0.307219
T28C6.7	-0.464708	0.307353
par-4	-0.482696	0.307408
C14B9.10	-0.452989	0.307505
T03F6.4	-0.612686	0.307548
klp-16	-0.445112	0.307654
rsp-4	-0.456015	0.307844
lir-1	-0.510221	0.30798
his-16	-0.612577	0.307989
mir-1829.2	-0.612577	0.307989
C29H12.2	-0.450034	0.308229
F47G3.3	-0.530747	0.308417
glh-3	-0.464743	0.308421
Y54E2A.4	-0.45533	0.30844
M05B5.4	-0.520355	0.308574
plr-1	-0.525142	0.308583
C01F6.9	-0.477315	0.308764
zen-4	-0.446167	0.309001
C06C3.10	-0.568628	0.309151
R144.10	-0.473789	0.309167
E01G4.7	-0.559775	0.309184
ztf-4	-0.476187	0.309264
F49H12.5	-0.49891	0.309542
C14B1.3	-0.541293	0.30964
F40F8.1	-0.47182	0.309935
sax-3	-0.467699	0.31005
cpsf-3	-0.476207	0.310087
vit-2	-0.441445	0.310141
ssp-11	-0.596953	0.310286
F58A6.9	-0.596953	0.310286
fbxb-108	-0.596953	0.310286
Y57A10C.1	-0.602986	0.310506
taf-11.1	-0.564243	0.31059
wdfy-3	-0.460646	0.310682
F08B4.7	-0.463404	0.310718
hmg-1.2	-0.447406	0.310775
rnp-3	-0.448844	0.310782
dsh-1	-0.498194	0.310963
Y80D3A.9	-0.54831	0.311079
Y71H2AM.5	-0.44824	0.311193
kle-2	-0.448041	0.311465
egl-9	-0.491915	0.311466
ttr-18	-0.474675	0.311679
Y46G5A.18	-0.479104	0.311681
Y51H1A.2	-0.466665	0.311691
ppfr-4	-0.486912	0.311743
eif-1	-0.451867	0.311757
npr-13	-0.467937	0.311874
K01A6.7	-0.467937	0.311874
gpr-1	-0.489092	0.311945
B0361.6	-0.468174	0.311982
swsn-2.2	-0.458231	0.312027
F49E8.2	-0.476712	0.312061
C53D6.4	-0.495987	0.312073
M163.13	-0.442486	0.312276
K10G9.2	-0.5838	0.312285
hpo-11	-0.476345	0.312615
MTCE.18	-0.452053	0.312726
tbc-2	-0.457192	0.312784
ZC434.4	-0.484186	0.31279
T07C12.12	-0.465793	0.312835
F46H5.3	-0.439659	0.312863
tnt-4	-0.516797	0.313197
F40E10.6	-0.460802	0.313231
Y69A2AR.1	-0.476255	0.31342
C50E3.12	-0.520205	0.313433
eef-1G	-0.441028	0.313454
T24C12.3	-0.52689	0.313637
rps-3	-0.439571	0.313866
cyn-8	-0.487575	0.313873
pfd-5	-0.47142	0.31389
cdk-9	-0.444508	0.314008
cyc-1	-0.444177	0.314069
C02F5.3	-0.476024	0.314105
F25D7.4	-0.440237	0.314314
sls-2.14	-0.494788	0.314382
nstp-4	-0.486869	0.314395
zyg-8	-0.46117	0.314505
cdd-1	-0.604274	0.314539
W04A8.6	-0.488857	0.314553
plc-1	-0.525211	0.314708
E01G4.5	-0.594611	0.314716
C34B2.8	-0.452304	0.315282
cpg-8	-0.454253	0.315503
clk-1	-0.50552	0.315607
dhod-1	-0.457495	0.31562
F02D8.4	-0.498293	0.31563
K02D3.t1	-0.573167	0.315643
K08A2.4	-0.562937	0.315689
M110.10	-0.580817	0.315729
Y71H2B.4	-0.465468	0.316154
nspd-5	-0.526979	0.316249
snf-9	-0.541462	0.316445
dnj-23	-0.443693	0.316621
C45H4.14	-0.520658	0.316622
vps-24	-0.467042	0.316656
M106.7	-0.524799	0.316849
C27A7.6	-0.442166	0.316852
ZK1248.11	-0.459188	0.317021
F25H9.6	-0.474248	0.317089
math-44	-0.600521	0.317624
sop-2	-0.498625	0.31769
C30H6.7	-0.462527	0.317712
C10G11.7	-0.439633	0.317764
Y62E10A.2	-0.461102	0.317842
W01D2.7	-0.437872	0.317994
col-94	-0.529369	0.318127
Y54E10A.6	-0.458329	0.318297
ZC13.1	-0.560251	0.318832
asb-2	-0.440234	0.31898
far-1	-0.436129	0.318992
pcyt-1	-0.477656	0.319013
lin-23	-0.437541	0.319397
C44B11.6	-0.508467	0.319409
Y48G10A.9	-0.497748	0.319532
Y60A3A.7	-0.480322	0.319569
C07H6.4	-0.452679	0.319852
alh-4	-0.449007	0.319994
tag-53	-0.463249	0.320058
crp-1	-0.579061	0.32008
dkf-2	-0.436716	0.320084
snf-6	-0.459825	0.320112
D1005.1	-0.450288	0.3202
Y47G6A.25	-0.488404	0.32037
acl-7	-0.536904	0.320489
F28B3.6	-0.462502	0.320858
Y52B11A.2	-0.501604	0.320959
Y18D10A.16	-0.466322	0.32097
K04G7.1	-0.473669	0.321038
K11H12.7	-0.456451	0.321055
sym-3	-0.541612	0.321516
sem-2	-0.525382	0.321723
snx-1	-0.475896	0.321753
cnt-2	-0.457836	0.321772
R07E5.15	-0.538705	0.321787
Y54E5A.7	-0.455556	0.321813
par-6	-0.458467	0.321882
sid-1	-0.436781	0.322037
cdh-4	-0.448916	0.322047
rpn-6.1	-0.431143	0.322054
F58B4.5	-0.562024	0.322473
W03A5.4	-0.441763	0.322487
cec-2	-0.460222	0.322534
vps-28	-0.482327	0.32278
tag-322	-0.494755	0.322872
snx-3	-0.513771	0.322914
F13A2.4	-0.580664	0.323193
R105.1	-0.580664	0.323193
T04B8.2	-0.580664	0.323193
dhs-1	-0.452446	0.323202
ccdc-47	-0.444054	0.323604
oga-1	-0.483482	0.323892
F36F2.2	-0.575634	0.323969
rpl-18	-0.433227	0.324147
C36E6.2	-0.523239	0.324192
agt-1	-0.458371	0.324246
mspn-1	-0.446098	0.324399
Y47G6A.29	-0.448339	0.324509
ptrn-1	-0.468605	0.324614
Y40B1A.1	-0.453533	0.324648
Y7A9C.1	-0.548916	0.324736
D2096.7	-0.461555	0.32479
F48D6.4	-0.444801	0.324883
supr-1	-0.470953	0.325139
K07B1.7	-0.476362	0.325359
mrg-1	-0.443556	0.325444
acly-2	-0.436656	0.325512
his-32	-0.508237	0.325557
cyc-2.2	-0.566268	0.32579
col-160	-0.428033	0.325821
ssp-9	-0.558028	0.325891
cutl-13	-0.558028	0.325891
rod-1	-0.431952	0.325927
pqn-37	-0.551056	0.326004
gale-1	-0.433467	0.326182
C56C10.10	-0.429713	0.32625
nhr-11	-0.581681	0.326371
Y55D9A.2	-0.480588	0.326486
mir-353	-0.506804	0.326491
iftb-1	-0.441753	0.326686
C37A2.7	-0.43272	0.32675
daf-25	-0.507782	0.32679
dnj-22	-0.463729	0.326922
atg-11	-0.471045	0.327291
his-67	-0.473656	0.327368
[truncated: 29,180 more rows]
