# Supplementary material for: The PUF binding landscape in metazoan germ cells
Source: RNA. 2016 Jul;22(7):1026–43. doi: 10.1261/rna.055871.116 (PMC4911911; doi:10.1261/rna.055871.116)
Supplement: Supplemental Material [file supp_055871.116_Supplemental_Table_S4.xls]

## Sheet: tab1 Targets with 5'UTR peaks
Rank	Chrm	Nucleotide location left end of peak	Nucleotide location right end of peak	Gene name	Peak height (reads/million)	Strand	Transcript	Biotype	Location	Has UGUNNNAU (FBE)?	Has -1C FBE?	Has -1 or -2 C FBE?	Has -2C FBE?	FBF-1 max coverage in peak (reads/million)	FBF-2 max coverage in peak (reads/million)	N2 control for FBF-1 max coverage in peak (reads/million)	N2 control for FBF-2 max coverage in peak (reads/million)	RNA-seq modencode (Acc. 4594) max coverage in peak (reads/million)	RNA-seq Ortiz et al., oogenic germlines max coverage in peak (reads/million)	RNA-seq Ortiz et al., oogenic germlines (RPKM)	Peak height/RNA abundance (RPKM for oogenic germlines, Ortiz et al.)	Peak height/RNA abundance (Max RNA coverage for oogenic germlines, Ortiz et al.)	Peak height/RNA abundance (Max RNA coverage for whole worms, modencode (Acc. 4594))	Is a target by RIP-chip (Kershner et al.)?	Sequence under peak
7	IV	9588751	9588822	trcs-1	31987	-	F27C8.6.2	protein_coding	5'UTR	1	1	1	0	810.344	995.746	32.0958	44.8718	8.00855	32.5223	499.325	64.0605	983.542	3994.11	0	CCATTATTTCTGTAAATAATCTTCTGTACAATTACTAACCTAACTATGATGCTCAAAGCAAAAAAGGAGTC
187	IV	16416900	16417513	Y10G11A.90	5379	+	Y10G11A.90	protein_coding	5'UTR	1	1	1	0	144.456	166.16	6.14822	7.32601	0.542953	5.54987	135.172	39.7937	969.211	9906.94	0	AATTTTTTGCTGCAAAATTTTGAATTTCTCTAAAATTTTTGAATTTTTCGCCTAAAAATCCCAATTTTTCGAAATTTCAAATTTTTCAACAAAAAAATTCGAAGTTTCTGAAAATTCGATTTTTTGTTTAAAATTTTGAATTTTCGCTGAAAAAATTTTCAATTTTTCCCAAAAAATTTTCAATTTCTGTTAATTTTTAAATGTTTTCGAGTCGATTATTGCCCTATTGTTCCCGTTGTTTTTTCTCTGTAAAATATAATTAACGCCCCCTCCTCGGTTGTTATTTTCCCTTCGAGACCCAAAAAATACTCTGTTTTATGCTTTAAAATTCATTTGCGGGTCCCGATTTTTCCGATTTTTCAATTTTCCCCCCAGTTAAATCCTCCCAGATTGTTCCGT…
192	X	1654542	1654612	tbx-32	5339	+	ZK380.1	protein_coding	5'UTR	1	1	1	0	172.497	88.3173	101.289	54.0294	2.03607	0.554987			9620.04	2622.21	0	CGTTCCACTGTCTTATAATATAATCAAAGGGTTAAACCAGGCATGACCTGTAGAAAAAAAACCAAAAAAA
207	III	13343180	13343730	ife-1	5104	+	F53A2.6a	protein_coding	5'UTR	1	0	0	0	135.684	130.463	7.81553	8.24177	1.22164	7.65883	581.829	8.77234	666.421	4177.98	0	AGGCACGCCAACAAGAAATTGAGCAGCAGCTTGCTCACCAACAAGCACAAGCCGCGGCGGTAGCAGCCGCAAACGCACAAATGTTTGGAGGACCATCAGAGGGCTCTTTGGCTCCAACCGACGATGACTACGACAACTAGATTGTTTTTCTTCGCTTTTTTTTTCTACGGGTTCTCATTTTATTTCTTCATTTGTGTATTTACCTTGATTCATCATCGATAATTTCTAAATCTCTTTTTAAAATTGTTGTACTATATTCCACCATTTCCTATTTTCCCCGTGAATTTTTTTACTGACCCGCTCCATATTTCAATGGCACGTCATTTAGGGCACGATTAGTTGGCGTTTTCCCCAGTTGTTCTCGGCTTCTCAGATCAGTCCTGTTTTTGCCTTGCCAGT…
299	III	12941951	12942304	unc-25	3788	+	Y37D8A.23b	protein_coding	5'UTR	1	0	0	0	84.1575	122.538	12.6091	10.0733	0.22623	1.99795			1895.94	16744	0	CGCTTGCACAAGCTGAAAGCATTTTTCTGCGACTCGATAATATTTTGAAAACCTGTGTCAATTCTCGAAATTCTTTTTTTAAAAAATAATCCCGAGCTTCTCTCAGTCCTCCTCTATGAGGATGTTCCTTTTTTTTGGTTTTTCAATTTTTTTTAAAATTCCAAATTTCTGTTGTGCAATTCACTTCCCCCCAAGAAATCCCAAAAATCCCCAGTTTTCCCCAAAAATGTTCCGTTTTCATGTGATTTTTCCCCCATTTTTAAAACATTTTTTTGACTTTTTTTTAAAATGATTATTATTATTGTTTTCTATTTCATGGCCGGTAAATTATTTTTTTTCTTTCTTTTTTTTTG
372	III	2826165	2826597	Y71H2AM.1	3128	+	Y71H2AM.1.2	protein_coding	5'UTR	1	0	1	1	96.8765	59.7084	7.50291	7.32601	0.678691	3.77391	38.5546	81.1317	828.848	4608.87	0	AAAATCCACCAAAAAAATTTTCCAAAATTTCAATTTTTGTACAAAAAAGTCGGAAAATTTCCAATTTTTCAGTCAAAATTTCCTCAAACGTTACACCTAGAAACTGGTATATTTTCCCTTTTTTCTATCAATTTCCTCATTTTCTACCCGATTTTCCACCAAATTGCATGATTTTTAGAAAATTGTTTTTCGTCCCATTTTAACCAAAAAATTCCCATTTTTTTCATTTTAACAGGTGCTTTTTTGTCCGTTTCCCCGCCGATTTTCATGTAAAATGCCCCTTTTTTCTAGAAAATTCTGTTGAAAATTAACCCAAAATCACCGAAAATAGCCCCCAAAAATTGAGCAATTTTGCAGTGTGCACACCAATTGAAAAAAAATGTTATATATATATATTAT…
382	IV	874904	875044	Y55F3BR.1	3006	+	Y55F3BR.1	protein_coding	5'UTR	1	1	1	0	108.088	33.0038	1.56311	0.915752	0.769183	2.44194	44.6848	67.2712	1230.99	3908.04	1	AACAAATATTAAACTGTGCAATATTTCTGTCATTTTCAAGCGATTTTCTTCATTTTTTCGCTGAAATTCACTGAAAAATGACAGCTTTCGAAGAATTTGGAATTATTCCGGAGCTTTCCGATGCTTTAAGCTCATTAAAT
417	I	9622579	9622703	T05F1.2	2802	+	T05F1.2	protein_coding	5'UTR	1	1	1	0	67.5105	82.9981	4.79353	5.49451	6.74166	11.6547	198.88	14.0889	240.417	415.624	0	TGTTGTTTTTCTCTGTTCCATATTCACAAAGAAATCTCAAAAATGTGTTCGCCGATGAGTATTCCGAAGAAAAAGTTCATTGACGACTTCACGTTTATCTGTACAAAGAATCCCAACGTTGTAA
419	III	6968049	6968135	panl-2	2781	-	F31E3.4	protein_coding	5'UTR	1	1	1	0	56.1819	104.716	2.50097	1.8315	1.62886	1.99795	29.0044	95.882	1391.92	1707.33	0	TTCAGAATAATACTAATCATTCATAATCTGTGCCATTCCTACATCTGTTTTAATAAACATGGCGTCGGCAACTACTAACCAAGGAA
567	III	10415100	10415897	ymel-1	2063	+	M03C11.5.2	protein_coding	5'UTR	1	1	1	0	41.7044	75.2194	9.37864	10.0733	4.56985	6.43785	39.1165	52.7399	320.448	451.437	0	AAATGCCGAATTTTGATTTTTCTCGCGTTTTCCATGTCAAAATTCAAATTTATTTCTCATTTCGAAAGCTTCTTCATCTTCATTTTCTCCAGAATCCCATCCCATCCTAAACATGAATCTCTGTCACATCTCATTTCGCACTTTTTCGTTTTTTCCCCATTTTTTCCATTACGACGATCTCTCGTTTTTTAAAATTAATTTTTGTTTTTTTTTTGAGTGTAGCACTTTGCCTACATTACTGTAAAATTAGAAAATTTCATAGTTTTTTGCAGATTTTTTTTGGAAGAAAACTGGCAGTTTTTGGGAGAATTTTTGGATTTTTTCCAACCCAAAAATGTCTGAAATTTGGAACAAAAATTGAGAAAAAAAAACCTTTTTTTCTTAATTTTTCTCACTTTT…
576	III	69844	70209	spt-4	2040	-	F54C4.2	protein_coding	5'UTR	1	0	0	0	38.0113	81.0496	4.89773	1.8315	1.40263	0.221995	101.394	20.1195	9189.4	1454.41	0	CTTGGAATTTCCAAGATTTCTATGAAATCTCAAAATTATAGTGCATTTTGACTCGAAATTCGAGTTCCATGTCACTTTTCACCCCGGAAAACGCTATTTTTTGAGCTATTCTGCATTTTCGCGTAAGGTCGGGTGTTTCGGATGGTGTTTGCGTATTTTTGGCGCTACAGTAACCCGAATTTTTGAAAATTTAGCTAGGGAGCCCAACTAAAAGCTGTTTAGAGCCAAATCTCGCGGGGAATTCGAATTTCGCATTGAATCCTTCAGTATTTTGTACCATCATCTCCATATCCTGAGATCTCTCACCATATTTATATTTTATTAATTTTCGAATTTTTTTGTTAAAAATTTTTATATATTTTTTT
619	I	9419445	9419525	C17E4.4	1891	+	C17E4.4	protein_coding	5'UTR	1	0	1	1	58.6443	40.0969	1.04207	4.57876	2.2623	3.55192	56.1407	33.6832	532.388	835.874	1	AGAGATTTTTCTAGCAACTCCTCTTGTATTATATTTCCTAAAATGGTTCTTCCAACTGAAATTCCACCAATAAATCAATC
636	III	9950410	9950538	K03H1.13	1830	-	K03H1.13b	protein_coding	5'UTR	1	1	1	0	24.8877	89.9479	3.64725	2.74726	0.633445	0.665985	11.0672	165.353	2747.81	2888.97	0	CGATTCTGTGTAATACTATGTATTTAAAATTGTAAATTCCTGGTGTACCTTCAATTGTATTATTCTAAAACTATGTGTCTATTCTTAATATGTAAAAACTAGTAATAATGAACACATTTTTTAGATTC
692	IV	8176478	8176541	pct-1	1623	+	C07G1.3a	protein_coding	5'UTR	1	1	1	1	23.5223	73.2247	1.87573	1.8315	0.271476	0	69.0897	23.4912	14622	5978.42	1	AGGCACCTCGAACATCACCCTGTAGCATTTTATAGGATAATATTCATCTTTTTATTTTATGTA
729	III	2342895	2343234	phf-5	1524	+	Y54F10BM.14	protein_coding	5'UTR	1	0	0	0	26.3237	62.3035	8.96181	6.41026	0.180984	0	231.834	6.57367	13730	8420.62	0	ATTTTTTTTCTGGAAATTTGAACAATTTTCAGCCAAAAACTGAAATTTTCCTGAAATTTCTCTAAAAATTTTGGCGAAAATTCAAATTTTCAGTTGAAAAACCAATTTTTCTGAAAAATTTCGCTTTTTTCTCCAATAAAAATGACCCAAAAATTCCAATTTTTTTTTTCAAAAATTTGTAAAATTTACTCGATTTCTCTCATTTGTTCTTTATTTATTATTAACTAAAATATCACAAATTTCTTATAACTATTCACCTCCCAATCCATCCATCTTATCCTAATTATTTGATTTTTTTTGTGAAAAAATAAGAATTTGAACATTTTCAGCTATTTTTTT
759	II	6080722	6080792	fbf-1	1421	-	H12I13.4	protein_coding	5'UTR	0	0	0	0	29.9012	46.0701	2.50097	1.8315	1.44787	1.44297	29.5214	48.1346	984.776	981.439	1	TATTCTCTATTTTCTGTGAATTGATAGTTTTTCTATAAGTAACCATTCGAATAAAATTATCAACTAATCG
760	I	13628373	13628468	W09C5.1	1418	-	W09C5.1	protein_coding	5'UTR	1	0	0	0	17.9823	66.5986	1.14628	3.66301	7.23937	14.7627	236.729	5.98997	96.0531	195.873	0	TTCTATTGATTATCATTGCAGAACCACTCGACTTGTTGTAATATTATATAAAATAACAGAATGCCGCAGAACGAACACATTGAGCTCCACAGAAA
763	IV	3378477	3378896	otub-4	1411	-	B0546.2b.1	protein_coding	5'UTR	1	1	1	0	23.7926	54.3819	3.12621	5.49451	0.22623	1.10997	62.8517	22.4497	1271.2	6237.01	0	TTTCCGCTTTTTTTCCAGTATTTCCCAATTTTTCTGGTTTTTCAGATTTTCTTCAATTTTTTCCAGATTTCTACACATTTCCAGTAGTTTTTGAAATAGATTTTCTCCCGATTTTTCTCGTTGCAAATATTGTGATTTTCCATAGCTTTTACCTGTATTTTCCCCGTTTTTTCCAGGTTTCTCACAATTTTTCTTCTTTTTCTGTTCTATTTATTTATTGTATCTATTACCCCACAAAAAAATGCCCAATTTCTCATAGTTTTCCGGTTTTTCCTTGGTCTGAAATCGCGCTCTATTGATAATATTTCCAGAAATTGTCAATGGAGCGCGTTTTATCCCCCCCCCCCCCCGTCAATATATCTCAGAGCCCCCGTGAATTAATTTTGTAAAAATAATAAT…
822	I	1924297	1924520	hex-4	1216	+	Y51F10.5	protein_coding	5'UTR	1	0	1	1	38.0562	21.6223	1.56311	1.8315	3.16722	5.43888	48.1055	25.2778	223.576	383.932	0	AGCCGCCGTCCATGTAGAGTATCTTCCATGATCACATGAACTTCTTGAACTTCTTGTACAATACAAATTACAATAATGCATAAAATGTCGAAACTCTGTTTTCTAGCATTACTTTCCGTCACCTTCATGCTTATTTTCGTACTCACCACTCCATATTCCAATGATCGATCCAGTTATGCTGCTTATGAGGGTGGAATCGATCCGAGAAAGACTAGACAGTTTA
876	III	4003898	4003957	C36E8.1	1094	-	C36E8.1.2	protein_coding	5'UTR	1	0	0	0	31.1906	22.4904	4.68932	6.41026	1.58361	6.10486	142.333	7.6862	179.201	690.826	0	TTTGTTGCATATTCTGGTTGAATTTGTTTGGTTTTTCAATTAAATATTCGTCGAAAAAT
924	III	11251818	11252345	Y47D3A.32	961	+	Y47D3A.32b	protein_coding	5'UTR	0	0	0	0	26.5302	24.1315	22.4045	12.8205	5.52002	7.21484	1.40739	682.824	133.198	174.094	0	TTGGATTTTTTTGTCTTAAATTCAAAAATTTCGATTATAAAATTGCAAAAAAAAACCATTAAAGCAAACGCGCTCCACCGAGAAATCTTCAAGGGATACACACACACTTTATGCCGGGATTACGGTAGTCATTTTTGCTCATTTTTTTTGCTCTCCTTCCCCCAACTCGAACCACTATATTTGCTTCCTACCAACCCAACCCCTTTCGAGTATTATCTCGTGATATTCAATGTTTTCTTTATTACTATTATTATTAAATTTTCTTGTTGTTGTTGTTGTGAACAACCACCTCCCTTCCACCTCCCAAAATCAAAAGTGCCTTTTATAGCTCTGAAAACATTTGCCTTATTTTGTTCGAATTTCTTTTCTGAAAATTAAAAAACCACCGCAAAAAATCCC…
931	II	6198700	6198900	szy-4	945	+	C30B5.1	protein_coding	5'UTR	1	0	1	1	19.6205	32.7023	2.60518	4.57876	3.71018	7.76982	111.87	8.4473	121.624	254.705	0	TCATTTGTCATCAACAAATTTGCTTGATCAATCTTGTGCTATCCCATTTTTTCTATTTTGTTTAAGTTAAATTTCATGAATTGAAAACTATGAACAAGGACAATTCTCCCTCCGAAAGTCTCGTTAACTCGAGTGCTTCGGAAGATAAAACCGTGAAGACTTCAATGAGCGCCAATAATCCTTCAATAAATGGTATCTTT
956	I	7942480	7942575	T22C1.6	884	+	T22C1.6	protein_coding	5'UTR	1	0	0	0	26.9652	19.4324	6.14822	5.49451	0.22623	0.776982	67.6165	13.0737	1137.73	3907.52	0	CATGAATTGTAGTATTATTTTTATTTGTTTTGTACCTTGAATTTAATTTAAACTGAAATGTGTGTGAAATATAATTTCTAACCCCGACATCCTGT
985	V	12873389	12873421	bus-19	818	+	T07F10.4b	protein_coding	5'UTR	0	0	0	0	17.4645	32.974	16.8816	14.652	0	0			7369.54	18078.9	0	ATGCTCAAAAAAAAAAAAAAAAAATTTGTAGA
996	III	11170887	11171691	Y47D3A.5	794	-	Y47D3A.5	protein_coding	5'UTR	0	0	0	0	26.8566	18.4088	11.2544	10.989	0.814429	2.21995	0.227922	3483.65	357.666	974.916	0	AGTCAATTGTCAATGGAGCGCAAAAAATGCATTGGGGAAGGCCAGAAGCCTGTGTCTGTCTCTCTTTCTCTATCATGTTGCAACTTTTCTTAGGAATTATTCTATAATAGTGAGTACCTTCTTGCCCCTCTCTACATTTTAAGCCAGTTTTTTAAGCCAAGCGACAAAGAAAAAATCCCCACAAAAATTTGAAATTTGAAATATTACCCGCACCCCCAAAATTTCGATCTCTCCTACTCTTCGCCCACCACTTGCAACAAATTTGTTTTTATTTTCTTTTTTATTTTTTATTTTTTTGTTTTTTAATTCTCCCCAAAAAATCTCGCTCTCTATCCCAATTCTTAACCGTTTTCTATCCGAGCCGCCCGAAAATTGTGCTCCGTCCATTTTTTTTTCTAT…
1006	III	4893652	4894238	F26F4.6	763	-	F26F4.6	protein_coding	5'UTR	1	0	0	0	20.7864	19.4527	14.4848	15.5678	1.22164	5.66087	50.257	15.182	134.785	624.568	0	TCTAGTGCATTTTTCAATTGAGATCGCTTAACTTTTTCCTATACATACAGTGTAATTCTCCCCCCTAGTCCCGTCGCTTTCAAATGTTTCTTATATATCCCAGTAGGTACCACAAAAAGCTCTTCTAAAAGCACATTTCGTTACTCAATTTCTTCATATTCCCATTTTTGAAATCGTTTTTATTCGTTTTGTACATTTCTTTTTATTCTCATCTATCGAATCGAACCTCATCTTTAATCCTGTTTCGTGATGATTATAGACACAATTATCTACTCTCTTCCATCATTTTTTATAAAAGCCCCGTACCTTTCCCACTGAAATTTCAAATTTGCCGCTCAAAACCATCATTTTCTTCTTTTTTGTGAAATTTTTATTGGAGCGAATTCTTATTCTCACTTT…
1090	I	91186	91305	Y48G1C.9	622	+	Y48G1C.9.2	protein_coding	5'UTR	1	0	1	1	19.1869	12.2929	3.12621	2.74726	0.0452461	0.332992	106.004	5.8677	1867.91	13747.1	0	TTCTGCATAATTAGACAAAAATGTGATTATTTTCTCATTTCAAAACTTGTTACATATTTTGTGTTGTGATACATATGTCTAAATTTTTACGGACTGAAAAAATACTTTTTTCTTAATGT
1113	I	13487364	13487409	Y48G10A.2	590	-	Y48G10A.2a	protein_coding	5'UTR	1	0	0	0	18.9184	11.0035	0.416828	0	0.542953	0	59.2002	9.96618	5315.44	1086.65	1	TTCAGGAAATAATCGATCAACTAACGGATCAAATTTGTACAATGA
1152	IV	13445450	13445707	mam-3	536	-	K09B11.10	protein_coding	5'UTR	0	0	0	0	15.7617	14.4588	8.12815	4.57876	0.678691	2.21995			241.447	789.756	0	CCGAGACCCATAAAACCGTGCGCCTTTAAGAAGACATCTCAGAGATCTTGTAAATCTACGATATCGTATTCGCCGTGATTTTGCTGGCAAAATATTTTCTTCCTGTTTTTTTTGTATCCCTACCTACTCTTTCCATTTCGTTCAAACCACACTGTCTTCTGTGATACCGAAATTATGTTTTTTTTTTCCTTTCAATTTTATTTATGTAAAACTTAATAGTAAATATGGTCCAAATAAATTATTGATTGATTCCGAAA
1209	III	1818581	1818610	clp-4	461	-	Y39A3CL.5b	protein_coding	5'UTR	0	0	0	0	9.63957	16.4173	9.48285	11.9048	0	0	3.38797	136.07	4153.25	10188.7	0	TATTTAACATAGTAAAAAAAAAAAAAAAA
1266	IV	11057786	11057846	lin-3	399	+	F36H1.4b.1	protein_coding	5'UTR	0	0	0	0	13.777	5.90391	0.833657	0	0.22623	1.55396	50.4411	7.91022	256.763	1763.69	1	AGATATCGTCGCCCACAAGTTTCCAAAATGCGGAAAATGCTACTTTTTTGCATCCTTCTA
1292	II	6091375	6091454	fbf-2	364	-	F21H12.5	protein_coding	5'UTR	0	0	0	0	7.50325	13.9828	0.937864	0.915752	0.950167	2.10895	21.5624	16.8812	172.598	383.09	0	TTTCATATTCCCATTCCTATTTTCTGTGAATTGATAATTTTTCTATGAGTAATCATTCTAATAAAATTATCAACTAATC
1324	I	1405134	1405284	set-29	334	+	Y92H12BR.6	protein_coding	5'UTR	0	0	0	0	10.1941	8.11686	1.97993	0.915752	0.588199	1.22097	27.3379	12.2175	273.552	567.835	0	TTTTGTAGATCTACGTAGATCAAGCCGAAATGGGGCACTCTGACACCATGTGTATCCCCCTTCTTAAAATTTTACATTCCATTCCACTTTTTCTCTCTTGGATTTTCTGTACGACGTGTATGAACTATCAAAAAAAAACGGTTACCTAGC
1364	IV	16938535	16938565	Y116A8C.10	296	-	Y116A8C.10a	protein_coding	5'UTR	0	0	0	0	6.51023	9.81758	0.625243	0.915752	0.0452461	0	24.2209	12.2209	2666.73	6542.01	0	TATTTTCTACTATTTCCTATTAAAAAAAAA
1415	IV	11057669	11057752	lin-3	246	+	F36H1.4b.1	protein_coding	5'UTR	1	1	1	1	9.22976	4.20344	1.25049	1.8315	0.0452461	0.998977	50.4411	4.87698	246.252	5436.94	1	AATAACGGATCGTCGGCTTGTCGGTGTTCTTCCCACCCCTTATGCATCAATTTTTCCTGTTTCATAAGGTATTTCAATTAAAT
1429	IV	10449699	10449722	F13B12.4	228	-	F13B12.4b	protein_coding	5'UTR	0	0	0	0	3.25389	9.99961	0.416828	1.8315	0	0			2054.1	5039.11	0	TTTCGATTTCAAAAAAAAAAAAA
1530	III	8981675	8981914	pde-2	152	-	R08D7.6b	protein_coding	5'UTR	1	0	1	1	4.52708	5.68156	1.97993	3.66301	2.62427	8.32481	70.1956	2.16538	18.2587	57.9208	1	TATAACGAAATTTTTAGCGAAAAGAAAAATTGAAGGAGCAGGCGACGAAGAAGAAGAAGAAGAAATTTCAAGTGAAAATATCAATAAACGAAGAAAATTAACCCATCTTTCCGCTGTTGCTGCTGTTGCTGACATCGCATACTCACCACAAAGGATCGCATGTTCTATGCTAGAATTGCGTCGAAACTCTTCACCGTCCTCCGCTCATCCATCTCCTCAGACAAATTGTCAAAATTCCC
1565	I	10554358	10554455	F25H2.6	117	+	F25H2.6.2	protein_coding	5'UTR	0	0	0	0	3.96003	2.77955	1.56311	0	3.61968	3.88491	57.0963	2.04917	30.1165	32.3233	1	GTTTCAGACACTACTTCACAAAACTATTTGCAGTACAAGGAAACCGGTTCTCCCATATTCGCCACCTTCGACGCCCTATGTTTAGAATCGACTAAAT
1603	III	5173919	5174014	cid-1	75	+	K10D2.3	protein_coding	5'UTR	1	0	0	0	2.5753	2.01759	1.25049	0.915752	0.904921	4.10691	47.2271	1.58807	18.2619	82.8801	0	AGTTTCATTGGGAAAGACGAACCGAATAATAGGTATTAATATTGTACTGTAATTATTAAAAAGAGTTGTGAGATGACCGATGAGCAAAGGTCTGG

## Sheet: tab2 Targets with CDS peaks
Rank	Chrm	Nucleotide location left end of peak	Nucleotide location right end of peak	Gene name	Peak height (reads/million)	Strand	Transcript	Biotype	Location	Has UGUNNNAU (FBE)?	Has -1C FBE?	Has -1 or -2 C FBE?	Has -2C FBE?	FBF-1 max coverage in peak (reads/million)	FBF-2 max coverage in peak (reads/million)	N2 control for FBF-1 max coverage in peak (reads/million)	N2 control for FBF-2 max coverage in peak (reads/million)	RNA-seq modencode (Acc. 4594) max coverage in peak (reads/million)	RNA-seq Ortiz et al., oogenic germlines max coverage in peak (reads/million)	RNA-seq Ortiz et al., oogenic germlines (RPKM)	Peak height/RNA abundance (RPKM for oogenic germlines, Ortiz et al.)	Peak height/RNA abundance (Max RNA coverage for oogenic germlines, Ortiz et al.)	Peak height/RNA abundance (Max RNA coverage for whole worms, modencode (Acc. 4594))	Is a target by RIP-chip (Kershner et al.)?	Sequence under peak
163	IV	10937680	10937733	fic-1	5930	+	ZK593.8	protein_coding	CDS	1	0	0	0	176.203	135.963	5.21036	2.74726	1.40263	6.43785	57.8113	102.575	921.114	4227.78	0	TGCCAACATTTTGTACCATATGCAGTCTCTACGCTGCACACTGTAATAAAAAG
186	II	8272955	8273240	tdc-1	5389	+	K01C8.3b	protein_coding	CDS	1	0	0	0	138.553	150.643	19.2783	12.8205	5.7915	7.32583	149.273	36.1016	735.616	930.502	0	TGCACTTGCACCCGATTCAGATCCGGAACTTTCACCTTGCTCCCCACAGATATTGGTTTCGTAATGTGATTCGTATACATTTTAGTTCCATTGATTTTTAATTTATTGCATGTCACTACTACATTATTGTTATTCTAGTATTCACAATTTATTTAATTTATATATTTTAATGCATGGATTTTGTCCACCACTAACTCATTAATGTATTCATTTTTCGATTTCCTGTGAATTGCTTCGGTTTTGTTAAATGAATCGGTCGCCATGATATATATGTTTTTAACAGAT
247	V	3210188	3210516	apx-1	4421	+	K08D9.3	protein_coding	CDS	1	1	1	1	133.548	110.997	1.25049	1.8315	6.56068	8.21381	80.33	55.0355	538.24	673.863	1	AGGTTCTTTCACCCGCCCTTCTAGCACACGATCCTGTACTATGACTAACTTCTCTTCCCTTCTCACCACCATCTTCCTCTGCATCATCAGCTCCGCGACCGGCTCCGGAACCATCGAGCTGCTCATCTCATCCCCACAAACCGTGCTCGTCGAGCCGACGGTGTGCGCGAATTTCGAATGCGCGGCACCCGATGATCTATCGTTGGCGCGAAAAGTTCAACGAAGAGTTCCTCTCCGCTTCGGCACCGGACAATATCACGGAGAAGCCCGCGAACGCATTGATCTTCACCTCAAAATTATCGAACCAACGAGTAATGGTAGGTTTCAA
278	I	7555166	7555261	chs-1	4048	+	T25G3.2.2	protein_coding	CDS	1	0	0	0	116.995	87.5913	8.64919	6.41026	2.53378	8.32481			486.257	1597.61	1	TCGCACTTTGTAATATAGTATTAACACTTGGATCAGTTTTTTCGAAACTCATCGTATTGATCATGGCTACTAACATCGTCCCTCGAGCTCATCTC
287	IV	11109901	11110030	hpo-4	3936	-	T05E11.6	protein_coding	CDS	1	1	1	1	110.941	94.1965	2.9178	3.66301	1.7646	4.99489	60.1324	65.4556	788.006	2230.54	0	CCCCTTGCGTTTCAGGATATTTTTCGGGTATGCGTCATGTACTATTGATTTTCTGTGCAATAATTGCAACCGAAGCTCTTCTTAACACAGGTCTACAGCTGAAAATTGATGAATTATTCGACACCCCAG
412	V	6435463	6436008	erfa-1	2823	+	T05H4.6b.1	protein_coding	CDS	1	0	0	0	55.2129	110.024	25.7392	19.2308	13.7096	10.9888			256.899	205.915	0	TTGTAGAACTTCGGAGCAGCTTTGGAAATCGTCACAGATAAGTCGCAAGAAGGAGCCCAGTTTGTTCGAGGATTCGGAGGTATCGGAGGATTGCTCCGTTATCGCGTTGACTTGGCTCATGTAGACCTTGAAGACGAGCTCGACAACATTGACCTTGATGACTATTGATCACGGGCGGCAGTAGTGAGCCATTGGGCGCCATACTCGTTTCTTTTGTTATTTAAGCTTGTATCCTCTTTTTTCTTTATCAATCTCTTCATAAATTATCCAGCATTGTCAAATTATAATATTTCCCTTTCTCAATCATCATCATCATTAATTGCTATATCCCATACCACACTTTATTCTAAGTTTCTATTCCATTTCATCGAGTTTGCGCCCCGTGTCCCTCACTACTGT…
434	III	6949958	6950630	let-711	2706	+	F57B9.2	protein_coding	CDS	1	1	1	0	63.8701	82.9131	1.97993	2.74726	1.49312	4.10691	108.108	25.0305	658.89	1812.31	0	GGATAATTCGCCGTTTTGGGGTGGTAGCAATTTTGTAATTGGCATCACACGATTCGTAGAGGAACAGCAAGCGGCTGTGCGAGATATGGAAGGATTCTCGGATTGGTATCCTGATATCAATTGGGTCGAAGTTATCAAAGAGTTTGATTCTGAAGAATTTGCAATCTGTCGTCAAACCATTATCATGTTTGCTGATATCTTTCCGATAATGTTTCAGCCGCAGAATTTCCCAGTTTCATTTTTCCTCACACCATGGAGATATTATGATCATCAACTTCGCTTATTCGAGTTTATGATCGAGTATGCCGATGTATGGAATATTTCTCAATATCCACACACAAAAGTGCTCACTCCGGATCTAAATTTGAAAACAATTCCCGACGATTCTACATCAGTTGT…
466	II	1368101	1368283	F54D12.4	2515	-	F54D12.4	protein_coding	CDS	1	0	1	1	90.896	31.8864	5.41877	5.49451	0.0904921	1.77596	0	30229.4	1416.14	27792.5	1	TTGTTTCATCCTTTTTTATCGCCATCCCCCAACCAGTTTTTTGTCAACGTGTATCATTTTTTTGATTTTATTGCCACGTCATCACCATCTCCTCGATTATTGATTTTTTGAGATTTTTAGGAGCCAATTTTTTGTGCTATATATTGAACTCTGATATGATGAATGAATTATTTGAATTGGCA
515	III	9552196	9552684	unc-16	2260	+	ZK1098.10d	protein_coding	CDS	1	0	1	1	61.099	56.0392	5.62718	3.66301	1.04066	3.21893	73.889	30.5864	702.097	2171.7	1	CGGAGGCGGAGCGTTTTAAATTGACCGTGGAACGCGTTTTCATGTAGATTTCAAAATACATTTTTTACGCCCCCATAATAGAATTTTGCTGACTTTCAACTAATTCTGAAAACAATTCCCTAAGTTGACGCAACTCCAGAATCTTATGAAATTCTCTAGAATTTATTATCTTCGTTTTTAGTTCTTATTTTCTATTTAATTGCTTGTAAAATGTTTCCACGGGTTTAACTTTCCCATTCATTCTCATAATGCATGCCTTTTCCCAATCCATTTATATTGTGTTGTGATGTGTTGTAAATATCCAAATGAATCTTTCATAGTTGGATGATAAAGAATTTTTGATTTTATTGTTCGATCGATTTATCAATCGAGAAAAGTATTTCAGGATTTCGGAGAGAC…
562	III	10753589	10753713	hpl-2	2077	-	K01G5.2c	protein_coding	CDS	1	0	1	1	61.5993	52.8845	8.12815	5.49451	0.271476	0	214.995	9.66069	18712.1	7650.76	1	TATCATGTTCTCTCATCTCATTCCCATATTCTTTTTGAATTATCTTGTAAAATCTATACCAATTTTTGTGCTAACCCCTGAAATCGAGACTAAATATTATTGAATCAATAAAAATTTCTTGAGA
568	III	7889556	7890142	ZK688.5	2059	-	ZK688.5b	protein_coding	CDS	1	1	1	0	40.864	76.9664	2.18835	3.66301	1.58361	3.21893	40.0808	51.3712	639.654	1300.19	0	ATTCGTTTCCGAAAGAATCAAACCGAAGAATACCGTGCACTTAAAATCCAAGAGTATCCTGAAACTCCTCGAAACCCTCATTTTTACATGAGACATGCACTTGACATTGATGTTATTGGAGTTATGCGTGAATTCAGAAAACAACAACGACGGTTTACACGTCTTGAAGATCTCCTGGATGATCTTAATGAAGTGGGCGCAGTCAAGTTCATTAGAGATCATATAACCACTGAAGTTGATTACCGATATCAGGCTCTCTCCATGTTCTACTGTTACATTCAACGAATGCGACATCAAATTTCTCATATGACACATTTGACTGCTGATTTGGATGTTTCCTTTATCACTCCAAGTTTCCCTCAACGAATTTTACCTCAGTACGCTGTGAATGTGCTCACT…
574	II	8934965	8935585	T21B10.3	2043	+	T21B10.3	protein_coding	CDS	1	0	1	1	65.0753	32.5183	3.75146	3.66301	7.23937	18.4256	87.9172	23.2378	110.878	282.207	0	AGACTATTACCGCTGGAAAGAACTGCCATTAACTCTCAAAGAATTTTTTCTTGATGAGAAAGAGGAGGTGAAGGCTGTTGTCGATGAACCAGAACCGACAATGTTTGCACGCGACGACGGGGTAGTATCATCATTGGCTCATGAGAAGGCACAATCAGACGAGGATGGGAAGAAGAAACAGTTCGTGGCAAAGACCGAGAAGGTAGTAGAGCCCCTTAAAAAGAAAAAGAAGCAGAAAAAGAAGAATAAACAGCGCCAGTGAAAAATCCCATTTATTCTTGTACCATGGCGAGTTTCGTGTCTTAAAATTTTATATCTCACAAAATCTGAACCTGTGCAAATGTTTGTTAAATTTATCCCGCAAAAATTCGTATTGTGATTCTATTCGTTTTTGTCTTG…
603	III	4933819	4934084	eri-9	1940	+	C26E6.7b.1	protein_coding	CDS	1	1	1	1	54.5908	64.6353	2.08414	4.57876	1.40263	6.21586	55.6937	34.8334	312.105	1383.12	0	AGATGGCTTATCATTCATGGACATGCTAATTCCGATCTCATCGTCGCTTCCAATAATTTCCACGAGATCTCTACTTGAAATACTTTTAAATTTCATTCTAGACGGGTGCCAAACTGTAATATACTTGCCAGATTATTATAACGATACAACTAACCAAAAAGTCGATGACTCGACTATTTTTCAATTCTTGTGCAATTCAAAACTTATACAGTTTGTTGACGGGCGGAGTCGGAGGGCTGTGGAACGACAAGTATTGCTTGAAGCT
621	II	7134977	7135355	gld-3	1885	+	T07F8.3b	protein_coding	CDS	1	0	1	1	64.7265	26.9494	9.79547	8.24177	3.48395	8.43581	205.275	9.1828	223.452	541.053	1	AGGTGCAGCTGGATTACATCCTGGCACACATATCATGTTCCCTCCACCGATCATCGTCGATGGATCCTTTGGTGCGCGTTATTCTTCAAATATTTATCCATTTTCTTACATAGTTCCACAGAACTTTAACTTTTTGAACGGAAATTTCGGTCACCTTTAGAAGATCTCTCGTCATGTTATATATTCATCGTGTAAAATGAGCTCTTCATGAAAAATTTGCCAAATTCTGGATAGTTTTAAGCCACAAAATTTTCTCTTGTTCCTCCTACCGCCACTATGTAATATTTGTCTTTTCACCCGGTTGTGATGATCTTATTACGTAAATTCAACCACAATAAAGCGTTTAGCTTCCATCAATATTCTATGTCTTCGTAAAAA
625	III	5694938	5695071	B0336.7	1869	-	B0336.7b	protein_coding	CDS	1	1	1	1	56.0501	45.1141	0.312621	1.8315	1.62886	2.88593	41.6718	44.8505	647.624	1147.43	1	CGAAGATCCCATCACCGAGGAAGTGATCGAAACGAATTATGTCTTGGATGAACCACCTGTACTATATTCCCAAGATCCGGATCGCAAGCCTAAGCCATCGAAAAAGTCCAGAATAAAGTGCCATCTATGCTTG
627	I	8677374	8678403	egg-6	1860	-	K07A12.2	protein_coding	CDS	1	0	1	1	48.1921	50.1731	2.70938	4.57876	7.4656	17.6486	189.874	9.79597	105.391	249.143	0	CCATTTTCAGACGATCCCAGCTCTTCGTTCAATCCCTGGCTTCGGTGGAAATATTCCTGTTGGTACTGGTGCTTCTTCTGTTCCCAATAAGAATCTCAATGATGCCATCGAAGGATTCACTGGTCCTCTTGTCAGATTTGCCACGGGCGGGCAGCCGGTTGCCAGTGACATCGAACAGCTGATCCGTTCTATTCCAAACATGGTTGTCAATGTTCCAGGATTCGGTGATATCGATTTGAGCAAAATGGATCCAACCATGATTCAATACGTGTTGAACGGTGGTCAGATTCCCGGAATCGATAAAGCTACTCTGGATAAAATTGTGAAACAGACGATGAATAAGATGCATACTGCCGCTGCAGCAAATCTCGCTGGAAATCCTGTTGAAGGTCAAGAAAA…
673	II	5716139	5716212	C18A3.9	1706	+	C18A3.9	protein_coding	CDS	1	0	1	1	52.2787	31.5947	3.12621	2.74726	0	0.221995			7684.86	37704.9	0	TTTGTTTTCATGTATTATATTTTTCTTGTTCTTGTGAATGTTTGTAATAATAATTTGTTAATTTTTTACTATT
685	V	9849896	9850383	lsy-12	1664	-	R07B5.9a.2	protein_coding	CDS	1	1	1	1	28.6253	76.3033	3.02201	3.66301	1.13115	3.99591	41.6875	39.916	416.426	1471.07	0	CAGTGGGTTCCTCGAAAAATGCGACCATCAATGGACGGTTATCACGAGCTTTCAAAAGAGGAGATTGAGCAAGATGAGCAAAGAAGAAAAAGCATACAGAAAACACCAGTCCACGTGTCAATGGAAAAAGCAACACCCACAAGTACAACCAGTCTGCCTGTTGGCTCAGTTAAAAAAGTTCGTAAGCGTAGATTTCAGTTTGGCATGAAACATAGAAAAAGAAATAATACTTGTTAATACCACTGCACGTTTTTTTTTTGGTTTTACAATGTCCTTGAATGTTTTTGTTGCTTATTTTTGTTTGCTTGCTTTTTGTCCCACGTCCAACCCTGTTTTATCTACCAAAGCACAACTAATTTTTCCCCTGCTTATGTATTCCTTGTCACATTCCCCGGTTAT…
702	V	8182716	8183024	srp-7	1601	+	F20D6.4a	protein_coding	CDS	1	0	0	0	52.4326	28.1981	18.7573	13.7363	3.75542	10.8778	163.066	9.81811	147.181	426.317	0	AGGTTGACGAAGAAGGAACCAAAGCCGCTGCAGCTACTACTGTATCAATTTCGCTCAAGTCAGCCATGTTCGTAATGGAAGAGCCAAAAGATTTCACAGCCGACCATCCATTCTTTTTCGTTCTGTCAAAAGATAACCACCCTCTTTTTGTCGGCCTTCATCATTAGAACTTTCTCGAACGAAACGTTTTTTGTATTATAATTTGTTCGCTAATTACTTGATAATACCGCGTGGATATGTAAATTTCTGATTTTTCTGCGAAAAATTTAAATAAATGTATAATAAATATCGTGTAATAGTTAAAACGT
718	V	10022674	10023273	lea-1	1551	+	K08H10.1b.2	protein_coding	CDS	1	0	1	1	18.6486	76.3301	7.3987	10.989	4.93182	17.8706	229.549	6.75673	86.7906	314.488	0	AGAACAAAGCGTCTGACGCTTATAACTCTGCCAAGGATAAGGCTTCCGACGCCTGGGACAAAACCAAGGACAAGGCTGGCGAGGCCAAGGACAAGGCTGGAGATGCTTGGGACAACACCAAGGATAAGGCTGGCAACGCTTGGGACTCAACCAAGGACAAGGCTTCTGATGCTTGGGATACCACCAAGGACAAGGCCTCCGATGCCAAGGAATCTGCTGGAGACGCTGCTGACTCGGCGAAGGACAAGTCCAAATCTATCACTGAGACAATCGGTGATAAAATTTCTGGAGCCTATGACTCCGTTAAGGAAAAAGCTTCTGATGTAGCTGATTCGTTTAAGGCTCACTCTTCTGATGCCCAGGATACCGTAGAGGTTAGCCACCACAAGTACTTTAATG…
717	I	6348286	6348530	bli-4	1551	+	K04F10.4a.2	protein_coding	CDS	1	1	1	0	38.2735	45.1774	4.27249	4.57876	1.94558	1.10997	100.44	15.4421	1397.33	797.191	1	TTTAGATACTAATCACCATCGCTATCCACCTCGTCGTCAACGCATGAATTATTTTCTGTTTCACTGCTCACAGCTTCATAGAGCTTAAAATTAGATTTATTGTCCCTTTATCCTTGGTTACGATGTGTTCTGAAACTTGTCTCCCCATTTTCTGTGTCATTTTCCCTTTTGACCTCACTATGATGAATACTTTTTACGAGAACATTTTGTTGGTTGTCCAAAAATTAAACAAAAAAAACAAATC
724	III	12819090	12819156	Y37D8A.25	1529	-	Y37D8A.25	protein_coding	CDS	1	0	1	1	51.5909	22.6749	1.25049	2.74726	0.22623	3.44092	41.7237	36.6458	444.358	6758.6	0	CAATATGCTTTTCGTGTACAATAAAACCGAAGAGGAGACGTCGGCTCCTCCATTTTTACTACTAAT
725	I	2144369	2144408	Y37E3.17	1528	+	Y37E3.17b	protein_coding	CDS	0	0	0	0	39.349	42.6398	10.0039	15.5678	0	0	128.37	11.9031	13766.1	33770.9	0	AATATTTGAAAAAAAAAAAAAAAAAAAAAAAACTTTGAA
741	III	4930977	4931076	C26E6.12	1501	-	C26E6.12	protein_coding	CDS	1	1	1	1	45.3938	33.5579	1.25049	0	0.497707	2.66394	49.3018	30.4451	563.451	3015.83	1	TTAAATCGCGAAGTGGAACTCTATAATCAAAAATTAGCAAGAAAACCTGTAATATGTGTATTAAATAAAATTGACGCACTCGATGAAAATGAAAAAACC
748	III	6967895	6967999	panl-2	1468	-	F31E3.4	protein_coding	CDS	1	1	1	0	32.1112	46.9446	1.66731	3.66301	0.904921	3.10793	29.0044	50.613	472.34	1622.24	0	TTCAGTGGCGATTTGTGGCGCCGATCAATATCAACACGACCACTGAAAATACTGTATCATGTGTAAAATTTGACCCACATGAAGATTTATTTTGGATAGGATCT
771	III	10319382	10319763	unc-69	1387	+	T07A5.6b	protein_coding	CDS	1	0	0	0	39.6578	35.0513	2.9178	5.49451	2.08132	5.66087	95.8744	14.4668	245.015	666.404	0	GATCTCTCACAACGCGTCGAATCTGTCAAGGAAGAGAGTTTGAAGTTGAGATCGGAAAATCAAGTGCTCGGCCAGTACATTCAGAACCTAATGTCCTCCTCGTCAGTATTCCAGTCTTCTCAGCCGTCACGGCCCAAGCAGTAGGTGTTGTGTTGTCCTTTAAGAATCTTTTTTTCTAATTCGATTCCCCGTCCATTGATTGTTCCATTCTCGCCGCCCACATTGGGACCCTGTGCATGATTTCCTGAAACCATAATTGCCCCTTCCACTAACCCCGCTTTAATTGCTCCTCCGATCTTGTCAGCCTTTCAGTTGCCGAAATGTTACCAAAAAGTTATATATTTTATTAAATAAATAAATAATTTTTCCAAGATCCTATTA
775	III	4579475	4579595	wdr-48	1375	+	F35G12.4b	protein_coding	CDS	1	0	1	1	49.6876	17.0747	1.97993	2.74726	1.49312	5.43888	48.9924	28.0656	252.81	920.891	0	GAAAGCTGTGAGCGCAAGTTTCGATCACAATATTTTCGTGTACGATATCAATGCTAACTTCAAAACTGTAAATAATCTAATTGGCTGCAAGGACAGCATCTACTCACTCGCCACAACTCC
786	I	9494298	9494365	F30A10.3	1343	-	F30A10.3.2	protein_coding	CDS	1	1	1	0	43.6277	24.0961	0.72945	2.74726	1.22164	6.43785	99.0744	13.5555	208.61	1099.34	1	AGGAGGTCATTTTGGAATACTTCTGTGCAATGGACACGTGGCAAAACCATCGAATCTGCGAGAAATG
793	I	14358955	14359273	Y105E8A.3	1300	+	Y105E8A.3	protein_coding	CDS	1	0	0	0	32.4288	38.6855	2.9178	1.8315	2.2623	4.2179	60.1515	21.6121	308.21	574.636	1	ATGTACATGTATCCTATTCCCCCTGCAAAAGCCTCTTTCAGCCGGAAAATCACTGAAAAGAGGCATAATGCCCATGGTTTTGAAGCTTTCCCTGATGAATAGCGTTATCGAAGTATTCTGGTTTTATGGAATCACACTTTGTGGACCATTACGGAGTGTTCTTGTCTTTGAGCTCAGTTCAACTGTGCTTTTATCGGCGGTTGTCTCATTTTTCAAGGGCGGAAATATGTCAACTCCCTCCAAAACACGTGGATTTTTCCTGTTAATTGTCGGATTTGTGGCGCTTTTCCTTATGGATAGAGACGGAACTATTGAGGA
807	III	9830899	9831267	ZK632.12	1269	+	ZK632.12	protein_coding	CDS	1	0	1	1	45.0958	13.3316	2.39676	4.57876	2.21706	6.88184	79.3792	15.9866	184.398	572.38	1	GTGAATAGTGAAGTGAATTCCCGTCGAATGGCTAACGTAGAACAATGCTTTGGAAAAATGGGAGAACAATTGTCGGTATTCGGACGAGTTCTTGTCGGAGAAGGTGTTCTTGTGAAAATGTGCCGAAAGAAACCGAAGCAACGGCAATTCTTCTTGTTCAATGATATTCTTGTATATGGAAACATTGTGATTTCGAAAAAGCGATATAATAAGCAAAGAATTCTAAGATTGGAAGGTGTACAAGTAGAAGATCTGGAAGACGATGGAATTGAGAAACATGGATGGATTATTAAGACACCTGCAAAATCGTTTGCAGTTTATGCAGCAACTGAAACTGAAAAACGAGAATGGATGTTGCATATTGAGAG
814	III	1911172	1911253	pqn-41	1248	+	F53A3.4b	protein_coding	CDS	1	1	1	0	23.5637	48.7544	1.14628	0.915752	0.135738	1.33197			936.958	9194.17	0	AAGATACGAAAAAACGCGGCGAAAAACGCGTCAAAACTGTACAATTTAAACTAACAAAACGCCAAAAACTGGCAAAACTCT
819	III	4489351	4489626	cpg-1	1233	+	C07G2.1b	protein_coding	CDS	1	0	1	1	39.4742	20.5317	18.3404	10.0733	101.668	202.237	1871.57	0.658805	6.09679	12.1277	1	TTTTCAGTAGGATGACTCTCAAGCCAGTTCTTCTTGCATTCCTTGTTGCATCGGCCTACGCACAGTACGGTGTAGCTGGAATGTATGAGAATCTGCCACTCGAGACCACAACTTTGGACGGAAGTGGAGATGGTTCTGGGGCTGATAATGGATTCGTATCTGGAGCCGATGCTGTGGCAATCGACACTGACTGTTCCACGAAGGAAGACGGACTCTACGCGATTGGAGGATGTTCTCCACAATTCTTGACTTGCTCTGGAGGTATGTTAAACTAG
839	IV	4447716	4448034	chat-1	1189	+	R08C7.2b	protein_coding	CDS	1	0	1	1	37.6054	18.8714	3.12621	3.66301	5.38428	7.99182	95.8836	12.4005	148.777	220.828	0	AGCAAGCGCCCTTCGACAGCAAAAACTCCCCGCATGGCAACCGATTCTCACAGCAACCACAGTAATTCCAACGGTTTTCGTCATCGGAGCCATCTTTCTACCCATCGGCGTCTTCCTATTCATCGCTTCCGACGCGGTTTCCGAGTTCACCGTCGAATACACCAATTGCTTATCACCGTGCCAATTGCAAATTAATTTACCAAATGCGTTCGACGGAGACGTCTTCTTGTACTATAATCTCGAGAATTACTATCAAAATCATCGGCGATACGTGAAAAGCCGGAATGATCAGCAATATCTTGGAGATTTGACGGTAAA
850	I	4399072	4399182	dhc-1	1161	+	T21E12.4	protein_coding	CDS	1	0	1	1	25.7228	37.1553	2.08414	0.915752	3.30296	3.44092			337.41	351.503	0	ACACTCTACAACAGCTCAATGAGATTCACTTCTTGTACCATTACTCGTTGGACTTCCTCGTGGAGATCTTTACACATGTTCTCAAGACTCCAGAGCTATCCTCTACGACT
874	III	886678	886723	zer-1	1099	-	T24C4.6b	protein_coding	CDS	1	1	1	0	21.1967	38.724	2.50097	2.74726	4.29838	6.77085	80.9597	13.5747	162.314	255.678	1	TAAAACTTGCCTCGTCATCTGTACAATCTCAAATTAATAATGACG
883	IV	11373086	11373142	cbd-1	1071	+	H02I12.1	protein_coding	CDS	0	0	0	0	37.2937	20.5474	20.5288	9.15752	10.5423	29.0813	0	12873	36.8277	101.59	0	TTTCGAATTCTATTCAATACCCGCACTCACCAGCAGCCACAGAATGCCCTGCATAC
889	IV	11603961	11604113	ragc-1	1048	-	Y24F12A.2b	protein_coding	CDS	1	1	1	1	30.2246	22.4021	3.33463	5.49451	6.56068	11.8767	232.394	4.50958	88.2398	159.74	0	TTTTTCCAGAGCTCTAAAGTTACTAAATCATTCCTGTTTGATATTCTCTCAAAAATCTACATTGCAACCGATTCGGAGCCAGTGGAAATGAGCATTTACGAGTTATGCTGTGATATGATCGATGTCACTTTGGATTTGTCATCCATATACGG
891	I	7248519	7248746	adsl-1	1042	-	R06C7.5b	protein_coding	CDS	1	0	0	0	27.968	29.3785	2.08414	2.74726	2.2623	9.32379			111.757	460.593	0	TAAACATTCTACCAGTTTTATGTTGAATGTTCTGAAAATATTAAGCGTTTTGGTTTCAGTTTATTGTATCATGGCCTCCGAAGACAAGTTCGAGTCGGTTCTATCAACTCGTTACTGTAAGAATAGTCCACTTGTTTCGATCCTCTCGGAGACTAATAAAGCGACTCTTTGGAGACAACTATGGATTTGGCTCGCTGAAGCTGAAAAAGAGCTCGGTCTTAAACAAG
909	I	7695676	7695762	gld-1	996	+	T23G11.3.1	protein_coding	CDS	0	0	0	0	25.2026	23.591	5.10615	4.57876	47.5084	80.9172	704.133	1.41451	12.3089	20.9647	1	ACAGGTTAACCATCGAAGAATGCCGTCGTGCACCACTCCAACTTACGGTGTTTCGACCCAACTAGAAAGCCAAAGCTCTGAATCGC
925	I	5984224	5984350	C06A5.6	951	-	C06A5.6	protein_coding	CDS	1	0	0	0	33.602	15.0965	1.4589	0.915752	1.90033	10.4338	95.8125	9.92564	91.1464	500.438	0	AGGCTCGACAAAATTCAACACAGACCGCGAATGCGGAATCTGTTTGTGCCATAATTTCTGAAAGCCATGCTGCTTTGCCGACGGATATTCAAGTTATTCCTTCACAACATGTGTTAAACGAAAACA
950	III	4574831	4575430	sel-5	903	-	F35G12.3b	protein_coding	CDS	1	1	1	0	29.4312	18.1521	3.95987	6.41026	2.53378	4.5509	61.1463	14.7679	198.422	356.385	0	TCCCGCCGAATTGGACAGTGAAACATCCTCAATTGATTCTCGTGATCCATTCGGAGCTGCTCCATTTGATCAATTAACAGTATCAACATCATCATCTGCACAACCAGTATCTCTACCACCAGGTAGTGTTCATCTTCACACCTCAATAGCACCTTCCCCATTATTACGGCACGTACTAACGAAAGCTCCTCCTCCGGTACCCCGTAGAACCACTTCTCGTGGTTTTCAAGTTTAGATCCCCAAAATGCTTTGCATCTTGCCTTTTTTGGACATAAAAACTCATGAAAACTTAAAATCCGCAGAAATTTGCTTTACTTATCATTTTTCATTTTCTCTCCCACTTTGCCTGGATTACTGTAGAATAGGCTCCTCCTTCTTTTGACCTTTTTCCCAATTCTT…
959	I	8214382	8214448	gla-3	881	+	T02E1.3c	protein_coding	CDS	0	0	0	0	29.1004	17.4304	2.60518	0.915752	3.12198	1.33197	103.562	8.50698	661.426	282.193	1	TTCTAAATCGTATTTTTCTGTAAATAGATGAGTAGCTCTGCGTCAAAAACTCAGGAAATAAGGTAT
970	IV	11565881	11565964	sec-24.1	845	-	F12F6.6	protein_coding	CDS	0	0	0	0	30.6482	9.6423	1.97993	2.74726	4.75084	6.54885	77.6058	10.8884	129.03	177.863	1	TAAATGGAAATTCGTCTCACTTGGCACAATCTGTGAATAATATGTCTATTGGAGCTAGATCAACTCCGTCAGCACAACCCCCA
974	III	7086733	7087068	ZK418.9	836	-	ZK418.9b.1	protein_coding	CDS	1	1	1	0	18.7665	28.467	1.35469	1.8315	3.66493	9.10179	125.479	6.66247	91.85	228.108	0	AATTTCAGTTATTGGAAAGGGTGGCAGCGAGATCCGTCTCATCCAGCAAACATCAGGATGTCGTGTTCAAATGGATCCTGATCATCAATCTGTCAATGGATTCCGAAACTGTACTATTGAAGGACCACCAGATCAAGTCGCGGTTGCCAGACAAATGATCACTCAAGTTATCAACCGTAACCAAACTGGAGCTCAGCCTGGTGCAGCACCTGGTGAGGTTACCGAAGAAATGCTCATTCCTGCTGATAAAATTGGTCTCGTAATTGGAAAAGGAGGAGAAACAATTCGAATCGTTCAGGAGCAGTCTGGATTGCGAAACTGTAATGTGGTTCAGG
982	II	6371745	6371818	lin-23	822	+	K10B2.1	protein_coding	CDS	1	1	1	1	25.6188	17.4087	2.70938	1.8315	1.6741	5.54987	93.415	8.79944	148.111	491.009	1	CAGCACATCTTGTCGAATTAATTCTGTTTAATGTAAACTCGGATTCATTAAAATCTTGCGAAGAAGTGAGCAC
995	IV	11472329	11472566	wht-2	795	+	C10C6.5.1	protein_coding	CDS	1	0	1	1	24.3826	11.7495	1.66731	1.8315	1.49312	5.21688	69.6809	11.4092	152.39	532.442	1	TATTTTATCTCGTTTGTGAACTCACCTACTCTACAATTTTCGGAATTTTGAACTTTTTGCCAGCCGACTTTCCATTAGTCTCCAGAGAATATCACGATGGTCTTTATTCTGTTTTCTCATATTATGTGGCTCGATGTCTCTCATATCTTCCACTATTTACTGCCGATGGACTTATTATGCTTCTTGTATCATATTGGATGGTCGGATTCTCGAGTTCTATTACACAGGTAATTTTTG
998	X	4615058	4615361	pqn-65	786	-	T13H2.4a	protein_coding	CDS	1	1	1	0	28.7736	7.46335	1.97993	2.74726	0.814429	3.21893	23.6023	33.3018	244.181	965.093	0	CAATGCTCACCCCAATCACATTTGGCTCATCTCAGCCGGAGGCCACAAATACTGGCTCCAGCCAAATCTACACTGACAAGAATCAGTATCATCTGTATAATGATAACAATACTTATCCTCACCAGCCAGCGATGTATTCCAATCAAACATCATCGAATGGTTATTATGGGGGATATGAAGACGTTTCCAACAATCAATTTCAACAGCCAGATTATCCACCACTTTCTGTTGAAAGTCAAGTTTCATGCCACTCGCAAGAATCTAATATTACTTATCACTCCAGTATGCCAGTTACCCCGATCT
1007	III	5176657	5177002	cid-1	762	+	K10D2.3	protein_coding	CDS	0	0	0	0	24.7171	14.0703	0.937864	1.8315	2.17181	5.10588	47.2271	16.1348	149.24	350.859	0	ATATCTATTATTCCAGAAAACTATCAAACCTGGAAAAAAGTTCAAGGATACTCCAAAAAAGGCAACGGTGGAGGCACCCATTCCATTGACTCAAATAATGGAAGAACATTATCAAGAACCTGTATATGAGATTGTAAATGATAAAGATCATCTAAAATATATGAAAGAGCTCAAGGAACGTCTGATGATTGATGGAATCTTAGTGAATGAACGAAAACCAATTGATTATCACACTGATGATCATCGAGAATGTGTTTATGGTAGAAATTCACTTTTGCGATTCAAGAGAGTTCTCAAACCAGGACTAAATGGAAAAATGGCAGCATCAATGGATGGATTGAGTTT
1014	IV	8609651	8609734	F42A9.6	749	+	F42A9.6a	protein_coding	CDS	0	0	0	0	25.522	10.9755	7.71133	6.41026	0.316722	1.99795	135.309	5.53548	374.883	2364.85	0	GCTCTTTACAATATTTTATCTTTTGTTTTTGGGAGGATATTTCTTCTTTGTCAATATATTTTACAAGGAATTGGTTAAACGTT
1030	III	6016173	6016476	npp-10	711	-	ZK328.5a	protein_coding	CDS	1	1	1	0	12.4722	27.2325	5.8356	7.32601	4.66034	5.21688			136.288	152.564	0	TTTCCAGATCGACATGAATACATCTGCTCGAGACGTGAACAATCAAGTGCAAAGAAAGAAGGTGCACAAGGCAACGGATGCTCACCATCAAGAGGTCCGTTTTGAATGATTGTCACTCACTATAATTCAATCATCACCGTATTTTAATTTTCCTTCTAAACGTTTTGCTGTTTCATTTAAAAATTTTCTGCTTTCATTCTTAGCATTTCACATGACTGCTTGCCAATACCATCTAGGGCAGGCTAAAGACTCAAATTATTCTCGTTTATTCTTTTCTAACTCAATAAATTTGTTTTTAAAATT
1034	III	4207054	4207683	R74.8	708	+	R74.8b	protein_coding	CDS	1	1	1	1	24.8199	16.2041	2.81359	3.66301	8.73249	17.3156	220.379	3.21265	40.888	81.0765	1	TTGATGGTCCGGAAGAAGAAGTTTCCAGTTGACGAGCTTGTCAATAACGAAAAGTTGGGATATCCGCTTGGAGTTACGTATGATGAGAAGTCAAAATATTGGATTATATGCGATCGGAATTTGAATAAGGTGCTGTTGATGAATGTAGCTGAGAGTGATGTTCGAGTTTTTGAAGGACCACATTTGAGAAACCCAACCGCGGTGGCGGTGTTCGAGAAAGGAAAAAGCGTTGTTATCTTATGCGCCCCCGGTAACAATCAACATGTGATATACATTTACGATTTCGTTGATGAAATCATGCACCAGTTTGCATCGCACAGCGATCCTCTGTACAATATGAAAAGTCAGCTGAGAGGATTGGCCATTTCACTTGGAGGAAATGTTTTATCTTTGGAATGC…
1036	I	7696890	7697112	gld-1	707	+	T23G11.3.1	protein_coding	CDS	0	0	0	0	24.5243	14.5176	5.52298	0.915752	46.4677	75.8113	704.133	1.00407	9.32579	15.2149	1	CCCGAGGGAACTGACGAGCTGAAGAGAAAACAACTTATGGAACTTGCAATCATCAACGGTACGTATCGTCCAATGAAGTCGCCAAACCCAGCTCGTGTGATGACTGCAGTTCCTCTGCTCTCTCCAACTCCACTACGTAGTTCAGGTCCAGTTTTGATGTCGCCAACTCCTGGATCAGGACTCCCGTCAACGACATTTGGAGGATCGATCTTGGTAGAACAG
1048	II	4992128	4992954	T27F7.4	692	-	T27F7.4	protein_coding	CDS	1	1	1	1	17.8335	20.2372	2.81359	3.66301	0.950167	1.66496	19.6531	35.2107	415.625	728.293	0	GTCTATGGCACTGGTCACCTTTCGTGGGAGTGGCGCCACTCGCTACGTTCATTCTTCCACCCTGCTTTGATTGCTGTTATTATTAAATTTCTAGATATTCTCTCTTTGAGTTCTCAACCCCTTATTTATCATATTCCTAGACTTGCTCATGCCCTTCTTTTTGCTTTAGCTGACTTTTCATTCTACAAAATTTGCCTACGTTTATGTAAGACTAAAGGAATAGCTGAGAACTCTTTTGTCACATATTTAAGTTCGTGGTTTGTATTTTATTGTGCACCCCGTACCCTATCCAATTCTCTTGAAACTTCTCTTACTTTAATTGCTTTAAATTGGTTTCCTTTTGAAACTAAAAACTTTAAAGGTCCAACGTGGCCTTATATTGCTTTAGGAGTTCTTACT…
1052	I	9520121	9520200	set-32	682	+	C41G7.4	protein_coding	CDS	1	0	0	0	22.1361	16.757	0.625243	0	0.407215	1.33197	16.6736	40.903	512.024	1674.79	1	GTGATTGTTGCTCATCGAATCCAATTGTACCATGCTACGAAAACGAAAACTGCCCGTGCTATAAATTAAACCAAAAACT
1056	IV	8690973	8691529	hst-1	675	-	F08B4.6	protein_coding	CDS	1	1	1	0	21.1613	15.7611	2.29256	0.915752	0.859675	4.66189	32.811	20.5724	144.791	785.18	0	TTTCTCAATTTTTCAGATAAATGTTGCAAGCTGTACGATGATAATAACCCCCTACCTCAATCGTAAAATTACAAGACCGCTAAAATGGATTTTAGCGTTAATTTTCTTATATTTGATTTATATATGCTTATTTTCCAACAATTCGAAGCCACCAAAACCAAGAAAAAAGCCAAAACTTGTGGAAAATTACACGTGTCCGTTTGCAAGAACAGAGGGCACTGCCAGTGAAAATCTATTTTTCCACACTAACAATGGAACCGATGCACGAATTTTAGTAATTCTGGACTCACTTTTTTCGAGACATGGAAAAACGATAATTCAAATTTTGAACTCTCAAAAACTACAGTTCAAGGCAGAAGCTGTTTCAAAAAATCTCCCAGTGCTAACTACATCACGAAG…
1065	I	333277	333306	daf-25	657	+	Y48G1A.3	protein_coding	CDS	0	0	0	0	14.1878	21.1764	1.04207	0	0	0	41.1461	15.9675	5919.05	14520.6	0	CAATATTTGAAAAAAAAAAAACCAATACA
1068	I	9141968	9142088	ZK858.6	655	-	ZK858.6a.1	protein_coding	CDS	1	0	0	0	15.2426	19.872	10.0039	5.49451	0.180984	0.44399			1475.26	3619.1	1	GACCAATAATTTATTATTATTTTTGTTATTGTTGTTTTTCTTTTTTCAGATCACCGTATTCGCATTTTATTTGTTATTTTTTATTGTTGAATTTTCCGAGTAAATTGCATATTTCCTCAA
1070	IV	7472899	7473231	plk-3	650	-	F55G1.8.2	protein_coding	CDS	0	0	0	0	23.8195	9.71128	3.02201	2.74726	28.8217	35.1862	298.926	2.17445	18.4731	22.5524	1	CAAATTTATTCATCGTTTCTAGATGCAGCATGTGCTCCGTACTCGCGGAAACTCGGCACAAGATAAAAATAAAAAGCATGTTCCTAATGTACCGCCAATTATCTACGACGACATGCAAGTTCCATACGAAAAAGGAGCATTTCTAGGAGAAGGAGGGTTTGCGCATTGTTTCGAGTTTCGAAAGCTGGACTGTAATGATAGGCTGGCTGTCAAAGTCGTTCCTAAAGTCATTCTGCTCAAGTCAACCGCGAGAGAAAAATTGACTCGAGAAGTTGAAATTCATCGACAGCTCTCCCATCGGAACATCGTCCAGTTCCATCATTTCTTTGAGG
1075	II	14757848	14757878	Y54E2A.4	645	+	Y54E2A.4a	protein_coding	CDS	0	0	0	0	7.77739	34.997	7.60712	2.74726	0	0.110997	28.512	22.6221	5810.94	14255.4	0	TTGTTCTAGTTTCAAAAAAAAAAAAAAAAA
1086	IV	7472561	7472861	plk-3	628	-	F55G1.8.2	protein_coding	CDS	0	0	0	0	22.8681	8.82377	2.39676	4.57876	4.11739	24.9744	298.926	2.10085	25.1457	152.524	1	ATTTTCAGGATTCGCAGAATGTCTATTTCACTCTGGAATTGTGCTCCAAAAATTCTTTGATGGAACTGAACAAACAACGAGGTCCTCTAACTGAACACGAAGCTCGCTTTTACACAATCCAAGTTGCCGAAGGGGTAAAACATCTGCACAATCTGCAAATTATCCATCGTGATTTGAAACTGGGAAATTTATTTCTCAATGAACATTTACAAGTGAAAATAGGTGATTTTGGATTAGCCACTTTTTGCGAAAAGAATGAAAAAAAGATGACACGAGGTGGAACTCCCAACTACATTGCTC
1091	V	12706451	12706675	R11D1.1	621	+	R11D1.1d	protein_coding	CDS	1	1	1	0	16.2311	19.9877	0.625243	3.66301	0.588199	2.33095	39.0395	15.907	266.415	1055.77	0	TTTATCAGTCAACGATGCTTTGTGCTGAAATCCGATCATAATCCCAATGGATACTGTAATATAAAAACAATTAAATCTATGACATTCATCGATGATTACACAGTTGCTACGGGTAGTGATCACTGGGGAATTCATATCTGGAAATTACCACGAGCTAATGATTCTTACGGATTTACTCAAATTGGTCATGATGAAGAAGAAATGCCATCAGAAATATTCATTGA
1096	I	7939237	7939468	T22C1.3	615	+	T22C1.3	protein_coding	CDS	1	1	1	0	11.8066	23.4771	2.9178	1.8315	1.49312	7.65883	68.7381	8.947	80.2995	411.889	1	CAGATCGTCCCACAATCTGTGCAATTCTTATCGGAGCTTGGTCATCATTCACAATCTATCCATTTATACTGATTTCCTGCCTCGTTTTCCGATCGAATGGTTCTATCGTGAAATTCCTCTCCCTTGTGTTGGTCTCTGCTCTGACAACTATCACATTCGTAGGAATCAACTATTTGCTCAATAATCAATCCTTGAACTTCTTGGGACCTGTCTATGCATCAATGTATGTTT
1100	III	12453057	12453217	ani-1	613	-	Y49E10.19	protein_coding	CDS	0	0	0	0	18.9981	11.0554	2.18835	3.66301	7.60134	13.4307	119.788	5.11737	45.6417	80.6437	0	ATTGTTTTCTTGCAGAACTACACTGTAAATACAATGGGGGATCAATTCGATTCTCTAATGGAACGCATACGAGTTCGGCAAGCCGAAATGTCAGGCGAAGGAGAGGTGGCAAAGGAGAATGGGCCAGTGACCTCAAAAATTACATCTGTGAAGCAAGAAG
1104	II	8941891	8942309	T21B10.4	606	+	T21B10.4	protein_coding	CDS	1	1	1	0	14.9031	17.2313	1.87573	1.8315	3.52919	9.21279	105.444	5.74713	65.7781	171.711	1	GAGCAACAGGCGGTGCGTTTTTCACATCTTATAGAAAGCGCGAAGGAAACATGACAAAATTGTACACTTCTCTAGTACCGGCAAACCTGAGCGCAGGTTTCAAATGCGAAAAATTGATTAAACCTTCTTCAATGCCAAATTTCTACGAGCTCATCATCATCAAGAATAATGATTATTGCATGTTGAGAGATGGCACGAATTTCGATCGTAAAAATTGTGAAATGGAACAGAAAGCGTACCTCATTTCCAAGCAAGTTTTTGAAGACGAGCCAACAAATGTTGTAATGTGGCTGCTCGTTGTCTGTATCATCATGTTTATGATTATCATGCTTCTCTACGTCTACATCTACTGGCTTCGTTCTACTTTCGTGGCAATTGAAGAGAGAGCTCTTCCCACTG…
1112	V	16361710	16361765	pptr-1	590	+	W08G11.4	protein_coding	CDS	0	0	0	0	16.7821	16.06	2.81359	2.74726	1.49312	2.44194	34.1337	17.285	241.611	395.146	1	CAGCTCGCCTACTGCGTCGTTCAATTCATCGAAAAAGACTCATCACTGACTCCAC
1118	I	14358765	14358910	Y105E8A.3	585	+	Y105E8A.3	protein_coding	CDS	1	0	0	0	18.1045	12.2096	2.81359	2.74726	1.6741	2.77494	60.1515	9.72544	210.816	349.441	1	AGATCAGCGTCATATTTCGTTGTGCTAGTGCTCACCAAAATTCTACGATGTATTGGAGTCTTTTTCGTGGATATTCTCGCGAAAAGCTCGCATATTGTGAATCTTCTGTGGCTTTGTAAAATAATGTACGGTTTTTAAAAATTTT
1121	I	11225084	11225152	nfya-2	582	+	Y53H1A.5b	protein_coding	CDS	1	0	1	1	21.2939	7.70676	0.937864	0.915752	0.542953	1.22097	38.5607	15.0931	476.669	1071.92	1	CACCTCACTGTCCCAATATCACATGTACAATACGGCGAGCACATCATCGGCTCCACCGCCACCACCAA
1124	III	4934706	4934960	eri-9	578	+	C26E6.7b.1	protein_coding	CDS	1	0	0	0	17.6598	11.3075	2.60518	2.74726	1.62886	2.99693	55.6937	10.3782	192.864	354.85	0	AGATTTCCTCTATGGCGCAACTCTCTATTTTCCATTTCCAACGCTATCGCCAAATAAGAGTATTCCTTATGATTATAAAACGTTACGTGCCAGAACTTTTACCTAGTTTTATGCAAAAAACTCGCATGGATGATGTTGCTATGGCAATTCAAGACATTCAGAACGGGAAGGACCTTCTTTATTGGCCTATTTTCTCAAAAATTGATAATTAATATGTTCAATAAAAATATTTTCGCATTTCTTTGGTTTTAAAC
1126	II	5380560	5380643	pkc-3	572	+	F09E5.1	protein_coding	CDS	1	1	1	0	18.6911	9.09105	1.77152	3.66301	1.44787	5.32788	67.5218	8.47134	107.36	395.062	1	GATGCTTGTAAACAACACAAAAAACAAGATATTACTGTAAAATGGATTGATGAAGATGGAGATCCAATCTCAATAGACTCACA
1139	IV	9778723	9778981	T13F2.6	556	+	T13F2.6	protein_coding	CDS	1	0	1	1	14.2791	15.1175	1.97993	0.915752	2.57903	11.6547	134.254	4.1414	47.7059	215.585	1	CTCATCTAAAAAACAAATTCATGTAAAATCAGTAAAGTGCATATACATGCTCCCAAAAGCTACACCTGGCAACAAATGGGCTCAGTTGAAACTTGAATTTGATGAAAAGTTGAAGAGAAATGTACTGGCATGCTCAGCTCTCACTACTGGTTGTTTAACATATCTGGATAAAGATTACACCTCTCCGTCAATTTTCAATGATATGTTGGGACTTATTGCCGACTGTGAACTACAACCAAAACTTCCAAAACGAGAAAT
1149	I	9982024	9982567	sys-1	540	-	T23D8.9b	protein_coding	CDS	1	1	1	0	15.6144	14.5973	1.14628	1.8315	0.271476	1.77596	20.4247	26.4386	304.061	1989.12	1	TTTTCAGGCTCAACTCTGGTATAATCTGTTGGATATTCTTCGAAGATTCACATTTCTACCCATTATTTCACCATATATTCATCAAGTTGTTCAAATGTTTTGTCCTCGAGAGAATGGTCCACAAGATTTTCGAGAATTGATTTGCAATTTGATTTCGTTAAATTGGCAAAAAGATCCTCACATGAAACACTGCGCAAATCAGGTGTTTCAAATTTTCAACTGTATCATAATGGGAGTGAAAAACGAGAAATTGAGAACAGAATTCGCTCAACATTTGAAATTCGAAAAACTCGTTGGCACTCTCTCCGAGTACTTTAATCCTCAAGTACACCCGGGAATGATAAATCCAGCAATTTTCATCATTTTTCGATTTATTATTAGCAAGGATACTCGATTGAA…
1150	IV	6781818	6781905	dyci-1	539	-	C17H12.1	protein_coding	CDS	1	1	1	0	14.1801	13.7054	0.937864	1.8315	2.80526	8.21381	89.1948	6.04295	65.6212	192.139	1	CTCTAACAACTCAAGCTCACACGTATACTGTATCATGTCTTGCTGTCGTTGGTACCAAAAATGCTCATAACTTTGTTTCATTAAGTC
1165	II	6588252	6588341	icd-1	528	-	C56C10.8.2	protein_coding	CDS	0	0	0	0	17.1561	11.8845	13.0259	5.49451	79.7236	137.637			3.83618	6.62289	0	TGGAACCGTTATCCACTTCAACAACCCAAAAGTCCAAACCTCTGTTCCAGCCAATACCTTCTCTGTCACAGGATCAGCCGATAACAAGC
1173	IV	8363741	8363793	D2096.12	516	+	D2096.12	protein_coding	CDS	1	1	1	1	13.5589	15.1443	0.833657	0	0.22623	1.55396	31.5491	16.3555	332.054	2280.86	0	AACCACCTCCTGTGCAATTCCCACCACCGTCCAAAAATCCTCCAAAACACGT
1179	I	8610969	8611262	F43G9.4	507	-	F43G9.4	protein_coding	CDS	1	0	0	0	14.6576	13.0209	3.85566	5.49451	1.22164	2.77494	72.9717	6.9479	182.707	415.015	1	TCATCAATGAGCATTCCTGTCACTGATCACCTGGAAGAGCTTTGCCGCTTGGCATGTGATGAAAGCGATGCAATTCAAAGTTAACTACCTAACTAGTTATATATCTCAATTATCACTGTAAAAATGTTTCATCATGATATTATCCCAAAATACATACCAAACCAACTTATTTGAGCTATCACGTGTTTGCATTGTCTTATAAGTATTTATCACTTTATTGTTTTATAATGATACAGAAAAATTATGCATTTGCGTTCATCCTGTGTACTAAATAAAATTTCAGTTCTCGAGAA
1192	II	14727799	14727825	glna-1	485	-	C09F9.3f	protein_coding	CDS	0	0	0	0	9.23689	17.3058	3.54304	8.24177	0	0.110997	3.41238	142.13	4369.47	10719.2	0	ATTTTGTTTAAAAAAAAAAAAAAAAA
1198	I	13487241	13487321	Y48G10A.2	479	-	Y48G10A.2a	protein_coding	CDS	0	0	0	0	14.4283	13.2015	0.625243	1.8315	0.497707	3.88491	59.2002	8.09119	123.298	962.414	1	ACGATTTTCAGTGCGAAACTCTCACACAATCGAGAATTTCGAGCGAATGCCGGACGGCGAAACGTCGAGTCTGCCGGATA
1200	IV	7776022	7776091	swd-2.1	476	+	C33H5.6	protein_coding	CDS	1	0	0	0	14.9015	9.03444	0.833657	0	1.04066	2.66394	59.0072	8.06681	178.683	457.402	0	AGATGTACAATGATGAAGAGCTTATAACAGTTCAACCAGAAGCTTTTAAAGCATTAACACCTTCGAAGG
1203	I	11034053	11034146	dox-1	470	-	Y52B11A.9	protein_coding	CDS	1	0	0	0	15.4181	9.14695	0.937864	0.915752	0.678691	0.110997			4234.33	692.51	0	CACAAGAGGACGACAAATCGATGTACCATATGAGGATGCCAGCAAATTGGCCTAAATTTGTGTATTGAAAGTAATAAAAAATTCGATTTTTCA
1205	I	10475370	10475522	Y106G6H.16	466	+	Y106G6H.16	protein_coding	CDS	1	0	0	0	14.2576	10.0639	1.77152	2.74726	0.135738	0.665985	30.0144	15.5259	699.715	3433.08	1	ACAACCTAACTCGTCTTCATGTCTACGATGCACAGTTTTAATAATAATTTTTACCCTTCTTTGTCTCATAGCTTATCATTTCTACTTTTTGCGATTACCAACACGTTGTCCTCGGCCAACGTGGTGAATGGCTTTATAAATGTACAGCAATT
1207	I	9232600	9232984	aph-1	464	-	VF36H2L.1	protein_coding	CDS	1	0	1	1	13.7111	10.5189	1.25049	0.915752	1.04066	3.66292	56.1895	8.25777	126.675	445.871	1	TTCAGAGGACTCAATAAAATCACCCGTCAAGGACAAATCTCAGTTGCTCCAGGAGTCAGCGATCTTCATAATGCTCGTCACATGCTTGCACTTGTCTGTGGTCTCGGAATGGGTGTAATCTCAGCACTTTTCTACACAATGAACGCATTTGCAATCTTCTCGGGACCCGGAACCATCGGACTTCCAAATGCTCTTAAAACTGGAGAAATTGACACAAATCGTGCTGGGAAATACCTTCCCCTATGTTACACCCTTTCTGCAATCTTATTAACTCTATTTCATGTTACATGGACTATTATGGTTTGGGACTCGTGCCATAAAATTGGAAGGATACCTTCAGCTTTTGTGCCTGGAGCTGCCGCGGTTGTTTCACATTTGTTGGTG
1212	IV	7471943	7472342	plk-3	460	-	F55G1.8.2	protein_coding	CDS	0	0	0	0	16.8239	7.34018	2.39676	3.66301	14.6145	25.8624	298.926	1.53884	17.7864	31.4756	1	ACCTATGTTCGTATCAAGAACAACGATTACGTTGTTCCGGAAAATGCAAGTCCTACTGCAAATCGGCTTATCCGTTCTCTTCTCGATCCCGTTCCCGATCGTCGCCCTACCGCTGAAGCAGTACTTCTTGATCAGTTTTTCAAGACTACGATTGAGCCAACATATCCTCCCGTTCATCAACAACTACACAAAGAACAAGATGTTAAGTATTTTGCGCCGATTAATCCAGTTCTGCCACATGTGGAAGAGCCTATTTCTCCGATATATCAAGAAGTAGCAAATGAGGAAACATCCGAGATTCGTCGTTTTGTGAAAACAGAACAAGCAAGTTCATTTGGTGATGAATTGTCTCAGTTACAAGCACAAATTAGTCATATTTTGCAAAACGTTGTTGCGAGT
1213	I	3457106	3457525	msh-6	460	+	Y47G6A.11	protein_coding	CDS	1	1	1	0	15.1985	7.56418	1.04207	3.66301	2.94099	9.21279	80.3965	5.72164	49.9306	156.41	1	AATCCACACAATTGGCCTCAAATACCGTTCCGAAAAGCATCCGGACAGTCGTGCAATCTTCTTCGATACAATCAAAACAAATCAGAAAAAAATCGCCGAACTTTTGGCCGCAATTGATGGATTCAAACTGTGTAATAAACTGAGAAAAGAGTATATAAAAGTACAAAAAGAGGGTGAAGGATGTGAATTACTTGATGAATTACTTGGAAATGAGCAAGAAATGGAAGAAGTCGATGAGAATATCTACTTTTTCGAGAAAATGTTCGATCGAAGCACGGCTATGAAAGATGGGAAAATTGTGCCGAATGCGGGATGTGATGAGGAATATGATGAAGCTTTGAATCGAGTGAAGGAAGCATTGAATGAATTGAATGATTATAAGGATTCTGTTGCCAAGAA…
1216	II	14488112	14488274	usp-14	457	-	C13B4.2	protein_coding	CDS	1	1	1	0	12.7687	13.0868	2.29256	1.8315	5.61051	16.5386	227.295	2.0106	27.6323	81.4543	1	AGAAGTCAACGAGCTGGTTCTGAAGCCTGCCGAGGAGATGAGAATCCGTGAGCATAATGATCGTCTGTGCCATAATCTTGCTACACTCTTCAATAGTCTTCGCGATAAGGATAGAGCTCTTCGCAGCAAGGGAGAGCCGATCAAGCCGTTCGCAGCGATTCT
1220	II	8136199	8136444	ctns-1	455	-	C41C4.7b	protein_coding	CDS	1	0	1	1	16.1879	7.50449	4.16828	3.66301	1.90033	7.32583	124.305	3.66035	62.109	239.432	0	CCAGTCTTGAAGATGCGTTTGCTAGAATCACAGTTATTCGCTCTCACTTTCTTGCCATTTTGATTCAAATTGTTGGATGGACATACTTCTTCGCATGGAGTATTTCGTTTTATCCCCAAATGTATCTGAATTTCAAAAGAAAAAGCGTCGTCGGGCTAAACTTCGATTTCTTATCTCTGAACCTTGTCGGATTTTGTGCATATGCTATTTTCAATCTGTTAATGTATTATAATAGTCATGTAAAG
1223	II	5918956	5919491	ptp-2	450	+	F59G1.5.1	protein_coding	CDS	1	0	0	0	15.9424	5.75433	1.25049	3.66301	2.30755	6.54885	62.7474	7.17161	68.7143	195.012	1	TCAGAGTCGCCGAAGACAAAATTCTGCATATCAAGGTGACAAAGTATGAAAGCGACATGCTCAGTATTTTCGAAGATGAACGGACTACGCCAAATCAATTCGGTTCCATCACCGAACTCGCCGAATTCTACATGGAGTTTCCAGAAAAACTCAGGGAGAAGAATGGACTCTTTCTTGAACTGAAAAAACCTGTTTATGTGCCATATCATCTGGAAGCTTGCGCAGAAGAGCAACGACGAACGCAACTTTATCGCTGGTGGCATGGAAATTTACCGGCAAGTAGTGCCAACAAATTGCTGCAAACTGAAAAGAATGGAACGTATCTTCTAAGAGCAAGTCAACACATACCAGGAGCTCTCGTAATTTCCGCTAAGACAGAAGGACAAGTAGTACATTTGA…
1227	V	20727205	20727282	W07A8.2	445	-	W07A8.2b	protein_coding	CDS	1	1	1	0	10.0651	16.2982	1.04207	0.915752	0.769183	2.21995	54.9428	8.09933	200.455	578.536	0	AGAACAAACCGTTGTACCATCTGGCGATTACTCTGTACAATGAGAATAATGAGAAATATGTCATGTCGCTTTTCAGA
1235	I	5937500	5937564	air-2	435	+	B0207.4	protein_coding	CDS	0	0	0	0	12.0771	9.06476	2.08414	0.915752	2.39804	4.88389	118.183	3.68073	89.0683	181.398	1	TGTAATCAACCTTCCAGAGAAGGAAACTGTGAATACTCCACAGAAGGGAGGGTAAGAAATCAAG
1237	V	307431	307514	phf-10	434	-	F33E11.6a	protein_coding	CDS	1	1	1	0	14.4119	6.86431	2.50097	0.915752	0.497707	0.110997	30.0322	14.4512	3910	872	0	TCCATTGTTCTAAAATCTGTTTTATATTGTCATGTACTCCCCCTATGTATCAATCTATCAAAAGTTCTACTCCCAATAAATTC
1239	I	8678454	8678970	egg-6	431	-	K07A12.2	protein_coding	CDS	1	0	1	1	13.9671	7.74017	2.9178	3.66301	6.65117	19.4246	189.874	2.26993	22.1884	64.8006	0	CTGACAGCTCTGGATGCATCTTCGTTCGCCCAACTCGCTCATTTGACTACGCTCGATCTTGGACACAACAAGATACACGATATCGAGGAAGGAACTTTTGATAAGCTCTCCAAGCTTTTCTGGTTGGATCTGTCGAACAACAAGATTTCCGGATTCAAAACGAGTGTTTTCAAGAAGAAAATCTCGAACATTTTATTGGATGGAAATCAATTGATTTGTGATGAGTCATTCAATGAGTTTTTGACGTATCTGATCGCAAACAAAGTTCGGACATTCCTTCCATTTCAACAGGAAATCATGTGCCATGGTCCAGAGAAGTACGCTGGAGTTCGATTGAAGGATCTGATGATGAAAAAGGCAAATGAAACACTTAGTGAGGGATCTCGATTGCTTGGAGTT…
1246	I	5159906	5160088	ppw-2	420	-	Y110A7A.18	protein_coding	CDS	0	0	0	0	9.97398	14.685	1.56311	0.915752	5.88199	6.77085	60.4787	6.94459	62.0306	71.4044	1	TTGTTTGTTACAGAAAAATACAAGTTCATCGAGCATCATACTCAGATGATTGTTCAGGATATGAAGTTGTCCAAGGCTTTGAGCGTCGTCAACGCATCAAAGAAACTAACATTGGAGAACGTTATTAACAAGACCAACGTGAAACTAGGAGGGTCCAACTACGTTTACCTCGATACGAAGAA
1248	II	1123531	1123596	eri-3	417	+	W09B6.3	protein_coding	CDS	0	0	0	0	15.4338	4.32579	1.25049	0.915752	2.57903	2.21995	39.9075	10.4492	187.842	161.689	1	AGGTATGCAACCCGTTCTTGTAAATAGTCGACCATTACGGGTGAAATCGCACGAATCCGAGTCAA
1249	IV	7471382	7471652	plk-3	416	-	F55G1.8.2	protein_coding	CDS	1	0	0	0	14.5243	7.55718	2.18835	0.915752	8.86823	26.9724	298.926	1.39165	15.4232	46.909	1	TTGACGAGAATAATACCGAACAATTTTACACCATGAACGATCAAGTACCGATGAACTTGCAGACGAAGATTAATATATTTTCAAATGTACAATCTTACATGAACACCCATTTGGAAGCTGACACCCATTTGGAAGCTGAGGATCAATGTGTCAATAAAGTGCCACCATTACGCAACTTTGCTCGACTTCCAACAATACAAAATTGGTTTGAAACAAAGTCGGCCGTTATATTCCATCTTTCAAACGGGACAGTTCAGATTAACTTTCTTG
1251	IV	6634015	6634165	C01B10.9	414	+	C01B10.9	protein_coding	CDS	1	0	0	0	15.5246	3.73839	1.35469	1.8315	1.62886	4.2179	44.8472	9.23135	98.153	254.166	0	GATTGCCGATATTCCTTCAAATGTGGATTTGTACAATATAATGTGTCATGTGCTTGGTATCACACCAACTGAAAATAATGGAACCATGGAAATTGTGAAACGAGCTTTAAAAGAGAACAGATATTTACCAATGACACATGGTTTCGTATT
1255	III	6890164	6890365	K04C2.2	409	+	K04C2.2	protein_coding	CDS	1	0	1	1	12.5237	8.19819	0.833657	0.915752	1.44787	8.9908	71.4726	5.72247	45.491	282.483	0	AGACTGTTGGTACCGGACATGCAATTGGACATTATCTTATTCTTGTCACATATTGTCAAACCAGAAAACTCAAAGAAGCAGAAGCTACAAAAATTGTTGAGCATTCGAAGAAAATCAGAGACTTTGCTCCAAGCTTGGCATTTTCACAGATTAACCTTCTATGCAGTTTGGCTACAAAGACAAAAGAAAGTGTTTTCCAAA
1258	IV	4662820	4663083	jmjd-1.2	404	+	F29B9.2a	protein_coding	CDS	1	0	1	1	11.0286	12.1518	1.25049	0.915752	1.7646	5.99386	69.0578	5.85017	67.4023	228.948	0	GACAACTGGGGAAAAGTTTTTATGGTCAAAGACATGGACGGCCTCAATATGACAATGCCGAAGCCTGGATTCGATTTGGAGGATGTTGTGAAAATTATGGGATCGGATTATGAAGTGGACACGATCGATGTCTATAATCAGAGCACCTATTCGATGAAGCTTGATACGTTCAGAAAACTTTTTCGCGACACTAAAAACAGACCACTCTTGTACAATTTTCTGTCCCTTGAATTCTCGGACAATAATGAGTGAGTTTATTAACT
1261	III	5560431	5560511	rpc-2	402	+	F09F7.3.2	protein_coding	CDS	1	0	0	0	13.826	4.9359	1.25049	0.915752	2.08132	4.3289	78.8674	5.09716	92.8642	193.147	0	ATAATCAATCTCCACGTAATACTTATCAATGTGCTATGGGTAAACAAGCAATGGGAACAATTGCCTATAATCAACAGAAA
1262	II	6598902	6599287	C56C10.11	401	-	C56C10.11	protein_coding	CDS	1	1	1	0	9.31819	13.1008	0.937864	4.57876	0.814429	2.21995	21.3663	18.7679	180.635	492.369	0	CATTGGATTCAATTTCCCACAGGAAGCTTGAAATCTATCAAATCATATCTCATGACTGTACCATCATCAGAGAACAAAGTTCAGATGCTCCCATTGACTCTAAAAATTTTCATGGATTATGGGGGCGTTGATGAGAACAAATTCTTTGATTTGCACCACTACGTGATCAGTATACGTCCTAAACATGTCGCCTCGGAATCTGGTTTCATATGTCTCCTGGCTCGTCATCTTCAATGGATGGCAAATCGTAGTTCTGCACTTCCTGCTCATTTTGCACCAAGTGATGACCTTCTTTCATCTCTAATTAAATATCTTGGAAAAGCTTCCAAAGACGAATCGAGTTTTTTGACTGCCCTAATCAGCAGCAAAAAGACAGCATATTCTC
1264	IV	8177099	8177171	pct-1	400	+	C07G1.3b	protein_coding	CDS	0	0	0	0	9.98248	12.2157	3.23042	0.915752	1.08591	5.10588	69.0897	5.78958	78.341	368.356	1	ATTTAAAAAATGAAGAAGCTTAAACGGCGTTTGTCAGCAGCATTCCGTCCTGGAAGTAACAATAATGTGAGC
1263	V	16031594	16031700	T10C6.7	400	-	T10C6.7	protein_coding	CDS	1	1	1	0	14.8793	3.69107	1.14628	0.915752	0.678691	1.77596			225.23	589.37	1	CATTCTTTCCTACTCACCCATTCAAACTGTGCAATGGATGCCCTCAATTGGCTCTTCTGTAATTTGTTTAAGAGAAGGCAGAAACAACCGAAGTTCAAACGGCTCT
1269	V	16361224	16361413	pptr-1	389	+	W08G11.4	protein_coding	CDS	1	1	1	0	11.5108	10.4301	1.66731	1.8315	1.31214	4.66189	34.1337	11.3964	83.4425	296.463	1	AGATTCGTATACGAAACGGACTCATTCAACGGTGTCGGTGAGCTTCTCGAGATTCTTGGCTCAATTATAAACGGATTTGCTCTTCCATTGAAGCAAGAGCACAAGGTTTTCCTTGTAAAAGTTCTTCTACCATTGCACAAACCGAAATGCTTATCACTGTATCATGCACAGGTTAGACAGAAAAAAATT
1270	IV	7484412	7484594	rod-1	389	+	F55G1.4	protein_coding	CDS	1	1	1	0	13.0395	7.1781	1.14628	2.74726	1.62886	6.54885	70.5194	5.51621	59.3997	238.818	0	AAAGACGGAATCGCAAAGTTTTCTACCGAACTTGAACTGAAAAAGAATGGACTGTACAATGAAAAAACTGCGGATAACATTGAAAATGTATCTGAACTATGTTCATTAATTTACAATGAAATGGTCCAGTGGGATGATTCTAGAGATGTTCTCAAAAAGTGTCAAGTGGTGGATAAAATTGC
1274	I	49248	49503	Y48G1C.12	387	+	Y48G1C.12	protein_coding	CDS	0	0	0	0	11.5759	12.0644	2.60518	3.66301	2.08132	5.99386	49.5479	7.81062	64.566	185.94	0	AGGCACGTTCGAGTCCTTGGACCCCAGCGATCTCGTGTCTCCACAACGAATCGAATATTCACCGGAGAACCACACGGACCGATTCCCGATAAAAATATCACTAATTTCGACGACGAGGATTTTGCCAATTTTATCGATCACTCACTTGTTCACTTATCACTTCGTTAAATTTACCTCCAGTGATTCCAGATAATGAGCCAGTTTTGCATTGAAATTTAGTGCCAAAATATAGAAAATCGCATGATTTAACATAAA
1277	I	13657478	13657543	W09C5.7	381	+	W09C5.7b	protein_coding	CDS	0	0	0	0	5.6144	16.2972	0.72945	0	0.995413	3.10793	61.0015	6.24575	122.59	382.756	0	TTAACCCGCTCCAATTTGTATATTGTAACCTATGAAATCGATGGAGAAAAGATGACTGATGTGCA
1278	II	7874626	7874921	T01H3.2	381	-	T01H3.2	protein_coding	CDS	0	0	0	0	11.6796	7.4014	0.937864	4.57876	1.22164	1.88696	27.2051	14.0047	201.912	311.875	1	CAAATTTAATTACAGATACTCACGGATTCTCCTATTTCATCTATGCATTTACAATGGGAAGGAATGAAATTATGGTGCGCTACTTATGATGGAACGATTTTATCAAGAAGTCTGACAAACTCAAAATCATCTTCCTTCCTATCAAGTTCAGATTGGAGGCACCTTGATCTAGATACATCTGTGATAACTGATAATATATCTCCCAAAGCTGTGAATGATATCGAATTAACCGGGTATTCAGATATACTTTATGTGCGAATTAAATTTATCCTGTTCCGGATTGATACGAAAAATG
1283	I	10027918	10028511	rae-1	374	+	F10G8.3.1	protein_coding	CDS	1	1	1	0	11.1743	8.35801	1.4589	3.66301	10.4518	10.2118	137.276	2.72444	36.6244	35.7832	0	TGCAGTTGTCGGAACACATGATGGACCAGTGAAGACTTGTCACTGGATTAATGGAAACAACTATCAGTGTCTGATGACCGGATCATTCGATAAAACTCTTCGATTTTGGGACATGAAGAATCTACCAAATCAGACACAAATGGCACAGATTCAATTACCGGAAAGAGTTTATGCAGCCGATGTGCTATATCCGATGGCAGTTGTTGCACTAGCTAACAAGCATATCAAAGTTTATAATCTGGAAAATGGACCAACAGAAGTGAAAGATATTGAAAGTCAATTAAAGTTCCAGATCAGATGTATCTCAATTTTCAAGGATAAATCGAATCAAAATCCCGCTGGATTCGCTCTAGGATCTATTGAAGGTCGAGTAGCTGTACAATACGTGGATGTTGCAAA…
1286	II	8254469	8254608	F35C11.5	373	+	F35C11.5	protein_coding	CDS	1	0	0	0	13.893	4.17942	2.81359	2.74726	6.01773	16.0946	156.438	2.38433	23.1754	61.9835	1	TAACCCTCGCTTCATGTGCTAATAATTTCGATCTCTGTGCCGTTGTTCATTCTGTGGATTTCTGCGCCAATGATCTTTGCCACTGTATGTTGGATGCTGCCGAATCAGACGATATTCACAAGAAAGAATGTTCCCCAGC
1287	III	5676055	5676185	par-3	373	+	F54E7.3a	protein_coding	CDS	1	0	1	1	11.8066	8.27739	5.8356	1.8315	1.13115	5.21688	87.6621	4.25497	71.4986	329.752	1	ATTTCCAATAGCTGCCTCATCAATGCGTGTATCATCAGCGGCACAACCGCTTGCGAATTCTGTAAACCTACGATCTGTATCAAATAATAAAATCAACGATAATTCCGCTGAGCGAATCTCATTAAGGTAC
1285	V	17994107	17994524	Y59A8B.21	373	+	Y59A8B.21	protein_coding	CDS	1	0	1	1	13.6055	6.92079	1.66731	2.74726	0.180984	4.3289	45.6213	8.17601	86.165	2060.95	0	GACAACGAGTGGAATCCTATTGGCAGCGATCTCTCAATTCTACTTGAAAGCCATCGGATACACATATCTCTTCATAATCACTTCAATATTTCCATTTTGTGCATTCATATTCATTTCGTGTATTCAATGGACCCCGCAGGGAAAACTTGTCACATAGTTTTATTTATTTATTTGCATGCGGAAAATGGGAGAGATTTTGGGATTTTATTAGAAATTTTCTGGAAAAAAAGGAAATTTTAGATATTTTTTTAATTGGGTTAATTTTTTCTTAAATTCCAAAGTTTAAAAAAATTCTAATAATTTTGGATTTTTAGATTTTTTGTTTTCGGAAAAAAAATAGAAATTACCAAAAAAAATCGGACTAAAAATTCGTAAATTCATTTAAAAAAACAGGGTTTT…
1284	I	8741037	8741127	gls-1	373	+	C36B1.8b	protein_coding	CDS	1	1	1	0	10.752	7.65407	0.625243	0	2.2623	5.21688	68.0238	5.48337	71.4986	164.876	0	AATGAACTTTCTGACTTGCCAGCTAGAATGATGCTGTCAGCTGTAATATGTGAAGAGTTCAACGGTACCAGAGCGAAAACAGAAGATGTT
1289	II	10538962	10539046	R166.3	370	-	R166.3	protein_coding	CDS	1	0	0	0	8.67408	9.61519	0.833657	0	0.361968	0.665985	21.7617	17.0023	555.568	1022.19	1	CGTTTTTTCCAGACCACTATTTGTCACATGGAAGAAGGGACATCAACACGATTTACGCGGATGCATTGGAACTTTCTCTGATTT
1293	V	10812616	10812708	C29A12.1	364	-	C29A12.1	protein_coding	CDS	0	0	0	0	13.3472	4.97074	1.56311	1.8315	2.12656	7.54783	158.773	2.29258	48.2258	171.168	1	CTTGCTTATGCGGAAGCCATTAATTCTGTAAACGTTACACCTCATTTCGAACATTTTGAGACCCCTGCGGAAGACATTTCTACACCCTTTGA
1295	IV	11658424	11658557	ZK809.5	361	+	ZK809.5a	protein_coding	CDS	0	0	0	0	11.3524	6.86965	1.4589	0.915752	1.71935	5.10588	62.5898	5.76771	70.7027	209.963	0	CTGTTATGGATGAGGAAGGGTCTCCACTTCATATGACATCTTCTCCACAAAAACCAACTCAGAATCATAAACGAAAAATAGAAATTCCTGTGAATGAAAAAAGTATGGTATCAACAAGCCAGGTGACAGATCA
1298	III	8086727	8086820	grp-1	358	+	K06H7.4	protein_coding	CDS	1	0	1	1	13.0055	5.9334	1.35469	0.915752	1.85509	7.54783	84.0856	4.25757	47.4309	192.983	0	ATGCAGATCAAGCACATACAGTAGCATATTCATGTATTATGGTTAATACATTATTACATAATCCAAACGTTAAAGATAAACCATCACTGGAAA
1300	III	13113657	13113903	dhhc-8	356	+	Y39E4B.7	protein_coding	CDS	1	1	1	0	9.74303	9.01996	0.625243	2.74726	1.40263	3.10793	28.0441	12.6943	114.546	253.809	0	TTTCAAATCCCATGTGATGGAATTCCGAAAGCAACGAAAAGAAGAGCAAGCTCGTCTTGCGAACCGTATAAATGGCCCAGTTGAAGAGCAAAATGCGCATGCAGATGATGAACGTGACGAGACATCTGTACTATATGTTCCCGATCAGAAACGAGCCGACGGAAAAATGGTCGCAGTCGTGGAATTCAATAAGAACAACTCTGTGTTACGTCAGCAGAACACGACGACAACGACGTCACGGTCTGA
1301	IV	10937789	10938072	fic-1	356	+	ZK593.8	protein_coding	CDS	0	0	0	0	11.0609	10.354	1.4589	0.915752	1.22164	6.77085	57.8113	6.15797	52.5784	291.411	0	CATTCAGATTCTCCAAAACAAAAGTCATCACCACCACCTTCTAATCGTCTCAACATTGGGTTTATCAGCGGAAATTCCCCGGAAAAATATGCGCCCGCTGTTCAAAAACCTACTTTTCTAGTGGATCCTATTTATGATGAAAAATGGAAAGGAATTCAAACAGCAGTTCCGGTTATGAGCACCCAAACTGATGAAAAAAGAGAAAACGATCCGGCAAAAGTGAAAGAAGCTATTTTGGCCGCGAAGGCAGCTGGAAGATCTAGAAAAGATGGAAATCTGGAAA
1303	V	11785954	11786390	F55A11.7	355	-	F55A11.7	protein_coding	CDS	1	0	0	0	10.7921	9.00046	1.35469	0.915752	1.62886	9.43479	72.0603	4.92643	37.6267	217.944	1	ATCAATTTTTTTTAGGCAACTCCCCGCCAATCTCCGACCAAGACTACAAGACCCGTTTTCACGACAAAAACACCGACGAAAACAAGTTTACCATATAATTTGGAATCCGGCACCTCGTGTGTATTGTGCCTCAATCAAAAATATCAAAATCCAGAATGGTCTGAACAGAATGATGCCAAATTAATTCGCCCTTGTTTTTGCGGAACATTAGTTCATCACGGATGTATCACTGAACGTCTGAAATTGGAAAAGACGTGTCAATGGTGTGAAGTCAAATATCGCTATTTCAAATATGGGTCGTTCGTCGATTTCTGTCGTCGATACTACATTCAACATTTGTGCTATGTTTTTCTTTTCGCATTCGTGTTAACTATGTTTGGAATCGCTTTTCATGGATCG…
1305	III	13111845	13111939	dhhc-8	353	+	Y39E4B.7	protein_coding	CDS	1	1	1	0	11.5318	6.09701	1.04207	1.8315	0.361968	1.99795	28.0441	12.5873	176.681	975.223	0	TCTGGATATAATCCATTTACAATTGGATGCTGGGGAAATTGCAAGAAAACTCTGTGTCATAGTCAACTGCCGACGTAAGAAGAAAAAAATCGAA
1309	II	8159862	8160125	emb-27	350	-	F10B5.6	protein_coding	CDS	1	1	1	0	11.5379	7.12162	5.21036	5.49451	6.06297	5.43888	76.7568	4.55986	64.3515	57.7275	1	ACAACTCTGAAACATACTTCGGTGCACAAGAAATTCTTCCGTACTGTGCAATAAGAAAACCACGAAATGATGGATTCGTTGTTCCGTCCATCGTATCGTCAAGCCAACCATTTATGTCGATGCTGAGAGATCGTTTGCGAAGACAGGATCAACTATATGCACAAGAGCCAGATAACGATGCAGGAAATCAAGTGTAAAATGTCGCAACTTTATTTATTCATCCAATTTTTAAGTCTTTCAATTATAAATTTTTAATCCTTCAT
1314	IV	9320861	9320986	F49C12.12	343	-	F49C12.12a.2	protein_coding	CDS	0	0	0	0	10.9719	7.96884	8.64919	4.57876	3.25772	9.65678	170.233	2.01489	35.5191	105.288	1	TTCAGCATGGTCATGTCGGTGTGGGGAGTAATTTTCCTGGGCCTTCTCGGTGTTTTCTTCTACATTCAAGCCGTCACTCTCTTCCCAGATCTTCATTTCGAAGGACACGGAAAGGTTCCATCGAG
1315	III	4714821	4714921	him-18	342	-	T04A8.15	protein_coding	CDS	1	1	1	1	8.76528	10.311	0.625243	0	0.723937	2.44194	49.4544	6.91546	140.052	472.417	0	CGAAGAGATCACACTGAGCGACGATGATGAAGAAGCACCGGCTAAGAAACCTGTAAAATGTGCGACGTGTGCACGAGATATGACTCTTTGGATGAATTCC
1316	I	5348418	5348943	F55A12.5	341	+	F55A12.5	protein_coding	CDS	1	1	1	0	9.32717	8.18047	1.4589	1.8315	2.48853	7.76982	75.3431	4.52596	43.8877	137.029	0	GTCATCAAAATGTCGCCATAAGTACTCCATCGAAAAAGGAATCATTCGACTCTTCTGATGAAGATGAAGAAGATGATGAAATGGAAGCAGCACTTTTAAAATCTGCACAACGTCATGAGAAGAGCATTTTGGCTCAAAAAACCCCTGAAAAACTGGCTCCAAAAGTTGCAACTCCAATGAAAGACGCTCAAACTGAGACCGATGATGCGGTTTTATCATCTGGAGAAAGCAGTGTTGTTACTGTAAAATACACTCCGAAAATGGATGTTCAGAAGAAAAAAGTAGAAATTCCCGTGATATCATCGGAATCAGAAGAAGAAGAATATGAAGAGGAAGATGAATATGAGGAATATGAAGACGATGAAGATGAGGATGAATATTATGAGGAAGAAGAGGAAA…
1319	IV	6977516	6977719	him-3	340	+	ZK381.1a.2	protein_coding	CDS	0	0	0	0	11.9083	6.39998	1.66731	1.8315	4.88657	18.0926	154.978	2.19386	18.7922	69.5784	1	AGGTTTGCGATGGCGACGAAAGAGCAGATTGTTGAGCACCGCGAGTCTGAAATTCCTATAGCCAGCCAGTGGAAGGCCACGTTTCCCGTTGATCTAGAGATTGAAAAAAATTCTGAAATGTTTGCGCTTCGCTACATAAAATGTGCTTCGGCCTTCATTCTCGATCGCCGTGGCATTTTGGACGAAAAATGCTTCAAAACTCG
1321	I	8486644	8486702	D1081.9	338	-	D1081.9	protein_coding	CDS	1	0	0	0	10.1728	6.81782	0.625243	0	1.04066	1.33197	41.9584	8.0556	253.759	324.794	1	GTTGTCGCATTTCAGGCGAAACAGCGAGAAATATATGTAAAATGTAAAAACGCCGAGG
1326	IV	11109739	11109869	hpo-4	332	-	T05E11.6	protein_coding	CDS	0	0	0	0	9.8951	7.71236	1.56311	0.915752	0.22623	1.66496	60.1324	5.52115	199.404	1467.53	0	AAAAGGTTACAGGTCACACAAATAACTGGGCCGTTCTCGTATGCACATCGAAATTTTGGTTCAACTATCGTCATGTCTCCAACGTTTTGGCTCTTTATCACTCAATCAAACGATTAGGTATTCCTGACAG
1330	IV	8898711	8898795	rad-26	328	+	C27B7.4	protein_coding	CDS	1	0	0	0	8.38746	8.30294	1.04207	0	0.859675	5.21688	43.0839	7.61305	62.8728	381.539	0	TATTGCTCAGGAAAAGTCAAATTCAACGCCAACTTTATCGAAACTTTGTATTATGGGCGAAAAATGAAATAGCTGCAAATAATG
1332	IV	6883412	6883459	tre-2	328	-	T05A12.2a	protein_coding	CDS	1	0	0	0	10.6472	5.22102	0.72945	2.74726	0.995413	0.110997	23.5022	13.9561	2955.02	329.511	0	TCAATTGTACAATAAAAATGTATGTAACAAGAATAGGAATCAAGATT
1336	III	11505181	11505239	Y66D12A.21	326	-	Y66D12A.21	protein_coding	CDS	1	1	1	0	10.0407	6.34338	2.29256	0.915752	5.2033	4.66189	74.6549	4.36676	69.9286	62.6526	1	TAATTTCAGTGTCGGCAAGTGATGCAACTGTGAAATGTGATGATTTAGACCCAAATCA
1338	II	3150950	3150971	T10D4.1	322	+	T10D4.1	protein_coding	CDS	0	0	0	0	2.83082	18.3277	0	0.915752	0	0			2900.97	7116.64	0	CTTTCGTTTTCAAAAAAAAAA
1340	I	5515035	5515105	F59A3.12	319	+	F59A3.12	protein_coding	CDS	1	1	1	0	9.39146	9.19273	0.833657	2.74726	0.542953	4.2179	78.9059	4.04279	75.63	587.528	0	TTTACGAATCCATCAGAGAGACTGTACAATATATCGCTTGGAAAATCCGAAAATGCCAAATTTTGTAGGC
1343	I	5159685	5159876	ppw-2	317	-	Y110A7A.18	protein_coding	CDS	0	0	0	0	8.46155	10.7609	0.937864	0.915752	2.8505	6.32686	60.4787	5.24151	50.1039	111.208	1	ATGTACAAAATTTCAGCTTCCTTCAAGAGCATCTGATCATCGGCGTTGGTATCTCCAGCCCACCACCTGGGACCAAGTACATCATGGAAAGCAGAGGAATTCTCAATCCGACTATTGTGGGTTTCGCATACAATGGAAATGGGAAGCAGGAGTTTAGTGGAGATTTCGTATTGAACGCTGCTGGTCAAGAA
1345	III	10723816	10724083	tat-3	315	-	W09D10.2	protein_coding	CDS	0	0	0	0	8.07638	10.3166	2.29256	0.915752	1.40263	3.99591	45.8809	6.8656	78.8306	224.578	1	ATAATTTTTTACAGACATATCGTGGAAGTAACGTTGATATGTGGACATTCGGACATTTGCTGGTGACTCAATTAATAATTGTGAATACATTCCATTTGGCTCTATTCGTACAATATTGGACATGGCCAATGTTCTGGTCAATGTTCTTGTCCGTTCTTTTATTTTTTATCTGTGCACTTCTTTATAATGGATTTGTTACTGCAAACTGGACATGGACTAATGTTAAAGATCCACCATCGATGGTTTCATTGAAATCGTTTTCGAGTT
1347	V	15578219	15578422	F28F8.9	315	-	F28F8.9b	protein_coding	CDS	0	0	0	0	10.4608	5.81402	1.04207	0.915752	0.542953	6.88184	87.3516	3.60612	45.7726	580.161	0	TAAATGACTTATTTCAGCTAAAAAAAATGGCCCGCTACCTTCTCGGCGCCACAATGTACGTGGAAGACGTGCTTCGAAGAGACGATTGGAGTTTAGAAGAAACAGAAAATGTGAAAAAATACTTCAAAAATGTGAAAAGCTTCAAAATTCCGAAGATTGAGAAACGAAAAGCCGAGGAATTTGATGAGCCATGCAGAAAGAGA
1348	IV	6581742	6581784	odr-8	313	-	F38A5.1b	protein_coding	CDS	1	1	1	0	10.1309	4.78476	0.312621	0.915752	1.71935	3.66292	81.5345	3.83887	85.451	182.046	0	AGTATCTTGATAAATTCTCGAAAGGCGCTGTACCATATAAGG
1349	I	9226939	9227083	C45G3.3	313	+	C45G3.3	protein_coding	CDS	1	0	1	1	11.5891	3.3391	2.08414	2.74726	0.769183	2.44194	31.4026	9.96733	128.177	406.925	0	CTTGCAAATAAACAGTTTTCTTACCTTTTCCTAATTTATTTTTCTTGTTAAATGTGTTCTATATCACGCGGAAAATTGTCCACAGTTCTGAAATCCACGTCAAGCTGCATTTTCGAAAATCTTGCGTATGAGGAGCATATTTTC
1355	II	14521692	14521804	btb-19	308	-	F57C2.2	protein_coding	CDS	1	0	0	0	10.1074	5.39237	1.14628	0	0.995413	3.44092	67.0013	4.59693	89.5109	309.419	0	AATTATTGAAAGAGTTGTTCATTTGTATCATAATAATTATCAGTATGGGTATAATTATATCCCCAGCGCGACCTTTGAGTATTCCTTTGTTCCTTATTACGCCCAAGCCGAA
1357	IV	3803258	3803398	hpo-16	306	-	M02B7.4b	protein_coding	CDS	1	1	1	0	9.31236	6.13185	2.81359	0.915752	0.407215	4.4399	45.4114	6.7384	68.9205	751.447	0	TTTTGTTGTTTTCCAGCAGAATTTCGATGTTTTTTCTATTTTTCTTCGTCACAGCTGTAATATTATTCGGTGTGCTATGTCTGACAGCATTTATGGCATTTCAAGTCCGCCATTCGAATCATTCGGCGAAAAATATGCCG
1358	V	8630889	8631062	atg-18	305	-	F41E6.13b	protein_coding	CDS	1	1	1	0	9.21942	8.80665	5.9398	1.8315	3.61968	6.65985	125.419	2.43185	45.7968	84.2615	1	ATCTTGGTCTCAACAACTGTCTTATCATTGAGAGACTCTTTTCGTCGGCACTCATGGTAGTTATATCTCAGAAGGATCCACGAGTGCTTCACGTCTATCATTTTACAAGCAGAAACATCATCTGTGACCACCGTTTCAATAAATCTGTCCTCACTGTTAGACTGAATAGAGAC
1360	II	11980959	11981070	ash-2	304	+	Y17G7B.2a	protein_coding	CDS	1	0	0	0	10.5652	4.65374	0.625243	0.915752	1.7646	2.66394	41.4299	7.3377	114.117	172.277	1	TTACATATTTAAGTCTGAAAGATGAAATTGTGCCATATATGAATGAGAATTGGTATATGCTCACTGCAATCAAGCAGAAAAAGGAATGGCATCAGAATTTGGCGCCAACTT
1362	I	12187543	12187634	R05D7.5	300	+	R05D7.5	protein_coding	CDS	1	0	1	1	10.0987	4.69166	0.937864	0	0.361968	0.88798	12.4018	24.19	337.845	828.801	1	ATACGAATTTCTCGGCGAGGCGGATATCGATAATCGAATCATGTACTATGTGGATCACAATTATGTAAATACTGTATCAGGGGTGAGTTTT
1363	IV	12149653	12149736	B0001.2	297	-	B0001.2	protein_coding	CDS	1	1	1	0	9.29763	6.62768	0.833657	0.915752	0.497707	3.99591			74.326	596.737	0	CAATGTGAAACATTTCGAAAAAATTGAAAAAATCGAAAATTACTCTGTAACATGGGCCGGCAACGGACCACAAGTGAAAATCA
1365	IV	5390516	5391070	htp-1	292	-	F41H10.10	protein_coding	CDS	1	0	0	0	11.32	7.29369	1.04207	0.915752	4.6151	10.4338	138.509	2.10817	27.9861	63.2706	1	TGAGAATGGCGGCGTGGTTGCTCGTCTGAGCACTGACAAGAATGGCCAGGAAGATCCTCACTTCGCAAAGCTTGCTCAACTTGTATACGAGGGTGGCGACAGCGTACGAGATCAAATGGTGACGATTGTTCGCAGTGTTCAGTTCCTCTGCACAAAAGTTCTCGAACCGTTGCCAGAAGAATTCACGGCTAATTTTCGATTGGAGTACACAAACGATGCTCCATCCAATTTCCGCATTGATGGCTTCGAAGATTCTTCCACTTTTTACACACTTCCTGATGATATCCAATCGGCAACCATTGGTCACTTGCGCCCAGGATGCCACGCTGCAAACATGGAATGCTGGAGCATGTTGATGTCCGATTCATACGAAGCAGAGTTGACTCTCAAGCGACACCT…
1368	IV	17250399	17250472	ZK550.3	286	+	ZK550.3	protein_coding	CDS	1	0	1	1	9.80196	6.20939	2.39676	0	2.03607	5.10588	96.8491	2.95305	56.0138	140.466	0	ATTTCCCGTAATTCCCGAGGAAACCGTGGAGAACAACTGCTTCATGTACAATATCGCTAAAAATGAAGATTGG
1371	IV	6581613	6581711	odr-8	282	-	F38A5.1b	protein_coding	CDS	0	0	0	0	8.7339	5.16359	1.04207	0	2.94099	3.10793	81.5345	3.45866	90.7356	95.886	0	GACGGAATTTCAGGATGTTATCGAATTCACTGCCATGCAATCTCTCACTAGGGATACATCTAATGATACGGAAGATCAAAAGCTGGTTCCAACAGTTA
1373	III	13171708	13172043	Y39E4B.5	280	+	Y39E4B.5	protein_coding	CDS	1	1	1	0	6.32792	10.1941	1.66731	2.74726	2.53378	7.76982	89.0722	3.14352	36.0368	110.507	1	GTGGAGCATCTATCATTGATCGATTTTCGAGACGGAAGCTGCTCATCACTTTTGGAATTTTATCCAACGTGTTGCTCGTGGCATTCTCATTCTTCTCTCATCTATCCGCCACAGTAGTCTCACCATATTCGTGGCCCAAATACGCGTGTCTGGCGTCTCTTCTTGCCTACTGCATCTCTTTTGGAATGGTTCTTGGCCCGTTGTCATGGTTTGTGGCGCCAGAACTTGTCAGTCAACGTCATCGCTGTACAATTTTCTCGGCTTGTTTCGCTATTCACAATCTTCTCATCGCGCTCACGGATTTCGCTACGATTCCACTTTTCCGTGTACGTTTC
1375	I	7650654	7650748	ego-1	278	-	F26A3.3	protein_coding	CDS	1	0	0	0	9.04006	5.25599	0.937864	0	0.723937	4.88389	43.7418	6.35548	56.9218	384.011	0	GTACGTAACGGGACAAGATGTGTCTACACAGATGGCTCGATTGTGCTATGAAAAGATTGTCAGAGGACACATCAACATCTAGAATGTTTCTCTT
1377	V	13192076	13192242	sun-1	276	-	F57B1.2	protein_coding	CDS	0	0	0	0	9.7081	3.57704	1.35469	0.915752	3.98165	8.43581	126.192	2.18714	32.7177	69.3179	1	TTCAGGCATGCACGGACTCATGTTGCACCAAATGGCAGCCTCTTGTCGCCAACTGTGAATATAAGGAACGTGATGGAAGTTATGACGAGCAAGAACAATTCTGTTCGGTGCCAACAATTCAAAATCACTCACCGATCAATCACGTGCAATTCCGTTTCCGCGAAAA
1382	V	16745792	16746090	gyg-2	271	-	T25E12.5	protein_coding	CDS	1	0	0	0	9.39324	5.27145	3.64725	3.66301	9.45643	26.7504	477.368	0.567696	10.1307	28.6578	0	ACTAAATTAAATTCCAGATTTCAAATTCGGTTCGTGAAAAGTTGGTGAACAAATTCGACGAAGTCACGGTCGTCGACATCTTCAACAGTAACGACTCGGAAAATCTCTCGTTGATCGGCCGCCCGGATCTCGGTGTGACGTTCACAAAGTTCCATTGCTGGCGTCTCACTCAATACTCGAAGGCGGTATTCTTGGATGCTGACACTATGATCATCAGGAACTCTGATGAACTCTTCGAAAGACCCGACTTCTCTGCCGCTGCCGATATCGGATGGCCAGATATGTTCAATTCGGGAGT
1383	III	8008061	8008129	cit-1.1	270	-	F44B9.4c.1	protein_coding	CDS	1	0	1	1	8.67166	4.42423	0.833657	1.8315	0.497707	1.33197	57.5002	4.69564	202.707	542.488	1	AGAAATGGAAGTAGATTTCCTTGTAACATATCGGAATTCCTGTCAATTTCACCATGCTTCCAAATTCA
1386	I	5158983	5159365	ppw-2	269	-	Y110A7A.18	protein_coding	CDS	1	0	0	0	8.0224	9.34005	1.25049	2.74726	4.56985	6.88184	60.4787	4.44785	39.0884	58.8641	1	GATTATTATTTCAGTCTGGTGGATCTTCCAGCGGTGGATCTAACAGCGCTGGCGCAAGCAATTCTGGCACATTGACTTCGGCACCGCCAAAACCATGGGAGCTCAATATTGGTCCAGGACTTACCGTTGATTATGGTGTTACCAACCCAGCATGCAAGCAGTTCTTCTTGAACTCGCACATGACTCTTCAGGGATCGGCAAAGACCCCGCTCTATACTGTTCTTGCTGATGATCGTAATATTGGTATGTCGGCATTGGAAGAATTCACCTTCAATCTGTGTCACCTCCATCAAATTGTCGGACTTCCCACGTCGATTCCAACGCCACTGTATGTTGCAAATGAATACGCGAAGAGAGGGCGTAATTTGTGGAATGAAGCCAT
1387	III	8980399	8980576	pde-2	268	-	R08D7.6b	protein_coding	CDS	1	1	1	0	8.16215	6.14041	2.18835	2.74726	2.80526	9.65678	70.1956	3.8179	27.7525	95.535	1	TAAAATGGATGATCAGGATGATGCGTGCTCTGTAGCTTCTAATGAATCTGATCGTACTGTACTCTCGCCGCTGGTTCCCATGTCGATATTTGATCAATTTCTGTGTTTGACGAACAATTTGAGTGCACTAATTAGCTGTATTATAGCAGAAGCCAAGAAGAATACGGAAGCCGAAGA
1388	V	10813000	10813122	C29A12.1	266	-	C29A12.1	protein_coding	CDS	0	0	0	0	9.65682	2.58501	2.08414	1.8315	3.12198	8.10282	158.773	1.67535	32.8281	85.2024	1	AATCCTGCCGACAATGCTCCAGTTATGGAATGCCTTGTTGATGTCGTCAATGCAATAAATTCCATCACACAAAATATGTACAAAATTGTCAATAACGACCAGAACAAGCGATTGTTCATCGC
1391	V	19192470	19192718	pph-5	264	+	Y39B6A.2a	protein_coding	CDS	1	0	0	0	8.56793	5.17384	1.14628	1.8315	2.17181	5.32788	83.1622	3.17452	49.5507	121.558	0	AAGGAATTCGTGTTGCAACTCATCAAAACGTTCAAAAATCAGCAAAAATTGCACAAAAAGTACGCGTTCAAGATGCTCCTCGAGTTTTATAATTATGTCAAATCACTGCCAACAATGGTTGAAATTACGGTGCCAACTGGCAAGAAATTCACGATTTGCGGTGATGTTCACGGACAATTCTACGATTTGTGCAATATTTTCGAGATTAATGGATATCCATCGGAGACTAATCCATATGTACGGGGAAA
1392	IV	12409082	12409181	dsb-1	263	+	F08G5.1b	protein_coding	CDS	1	0	0	0	8.02127	6.33803	0.833657	0.915752	0.769183	6.21586	94.0933	2.7951	42.3111	341.921	0	AGGTGAATAGCAGGAAGCTGACGGTTATTCATGGAGTCGAGCCGATCGAGACCGTTTATTGTAACATGGAAGTTTCTAGGTATCCGAGTTTGAAGTGAG
1393	I	5160119	5160288	ppw-2	261	-	Y110A7A.18	protein_coding	CDS	0	0	0	0	6.89878	6.72329	1.66731	0.915752	2.53378	4.4399	60.4787	4.31557	58.7851	103.008	1	TGTGACGAGTTCATGAATATGAGTCGTTCGAAAGGAATTCTGTTTCCGCCACCTGGAGACGTCAATCTTCTCACCCCTGATGCTATCGAAAATCGTTTGCGTGAGGCTGCGAATGCTGGATGCACTTTTGTTCTGTGCATCACTGAAGACAATATCACTTGCTTGCATC
1394	II	12058427	12058497	Y17G7B.10	261	+	Y17G7B.10a.2	protein_coding	CDS	1	0	1	1	10.6138	3.48406	1.97993	0.915752	1.44787	3.66292	45.3934	5.74973	71.2547	180.264	0	ATTCATTGGTGAAAGTCTATCATCACGTGTGTCATATTATGAAATTGGAATTAACGATGCTCAAATGCTC
1396	IV	12087717	12087797	F11A10.6	258	-	F11A10.6b.1	protein_coding	CDS	0	0	0	0	6.76823	7.70997	1.77152	3.66301	1.13115	1.55396	26.9532	9.57215	166.027	228.086	1	TTGATTTAGGTGTCATTTCTCCAAATCACCATCGGTGTTCAAGTTTCTTGGACCTATCTTCGCTTCTACAAACCCCATGA
1397	I	9311372	9311496	uev-3	257	+	F26H9.7	protein_coding	CDS	1	1	1	0	4.27691	11.4846	0.72945	2.74726	0.588199	2.77494	18.1659	14.1474	92.6147	436.927	1	AGGAAATAAAGAAAAAAGAAGAGGAAACTGTAACATTAATGGACAACGACAAAAATTCTATAATAGACATAGTTGGAGATGGAATAAACTACGAAAAATTGAAGAAAGTCGAGAAATCCCTCTG
1399	IV	5541708	5541817	T12E12.3	255	+	T12E12.3	protein_coding	CDS	1	0	1	1	9.4916	3.82662	1.14628	0	0.542953	1.99795	23.6142	10.7986	127.631	469.654	1	ATTTACGAAAATACGTGTAATATGCAGTTGTTCGATGACGTGAATTTGGACCTCTTCAAGCAATATCTACAAGAACATGAGTCTGTGTTTACGGCGGAGCAGCTATACG
1401	I	4252906	4252961	cogc-5	253	+	C43E11.11.1	protein_coding	CDS	0	0	0	0	7.55881	4.90402	0.72945	0	1.62886	3.21893	61.6939	4.10089	78.5976	155.324	0	GCCCGAAGAATATGTAAAGTGGTACGAAGAGCACACTGAGCTGGAAGTTCTCGCA
1402	V	10737113	10737253	wdr-5.3	253	+	ZC302.2b	protein_coding	CDS	0	0	0	0	8.25867	5.12032	1.14628	1.8315	1.6741	7.21484	89.4393	2.82873	35.0666	151.126	0	AGAAATGAATCCCGAGCGGCAGGAAACAATATCGCCGAAAAATGTGCCGTTTCAGCCTGTTCCTACGCCAAATCAACAGAGTCTACAATCTCGCATGTTGGAATCCAATCAAGCTGTTCCAGATGCATTTCAAAAAGTGA
1400	III	8406621	8406731	cyy-1	253	+	ZK353.1b	protein_coding	CDS	1	0	1	1	8.86669	3.15933	1.4589	0.915752	0.769183	3.10793	80.7776	3.13206	81.4047	328.92	0	TAAAAGACAATCGTCGTTCATGTTATATGTTGGATGCATTGGCAGCTGGTGGTCATCATCCCGGAATTTTACCCAGAAGCCTGCGTAAATCAAGCAGCTGCAGTACTATT
1406	I	500040	500125	Y65B4BL.3	250	-	Y65B4BL.3b	protein_coding	CDS	1	0	1	1	8.67456	5.26372	0.416828	0.915752	0.633445	1.66496	41.3039	6.0527	150.154	394.667	1	TTTCAGAATATCTCACTTGTAAAATACATTTGCCTGCTCGTCTACTGTATCCGATCAATGCAGGAACATTTATCGGTTCCAACGT
1407	V	20743354	20743402	dnj-25	250	-	W07A8.3a	protein_coding	CDS	0	0	0	0	7.32766	5.67621	0.833657	2.74726	0.542953	0.88798	34.0547	7.34113	281.538	460.445	0	TTTTTGGAACAAACTAAACACGTCTGTAAATATCACGCACGGCGGCAG
1409	IV	10484887	10484987	ced-5	248	+	C02F4.1	protein_coding	CDS	1	1	1	1	9.36415	3.36004	1.25049	2.74726	0.361968	2.66394	30.548	8.11837	93.0952	685.143	1	TTGCTGCTCTCCATTAAATCTGTCGAACTCCATTGTAAATATTCCTGTGAAATAAGCATATCACTATATGATCTGGACAAGAAAATGTTCACCACGTAAC
1410	IV	9778538	9778669	T13F2.6	248	+	T13F2.6	protein_coding	CDS	1	0	1	1	7.42172	6.20701	1.77152	4.57876	1.62886	6.88184	134.254	1.84724	36.0368	152.254	1	ATAAATACGTCGTGTGCCATCAAAAAAACCTTTTCGAATCAACGATTCCATTGGTTTCACTGAAAGAATTCGGACGGAATGGACTTCAATTCGGCACTGTTCTCAACGGAAGTTTCAGTTTTGAGTGGGTT
1411	V	1986302	1986336	T08B1.1	248	-	T08B1.1	protein_coding	CDS	0	0	0	0	7.90549	3.88167	0.416828	0	0	0	1.38521	179.034	2234.28	5481.14	0	TTGCAAATGGCGGCATATTCGAATTTTAAAAAAA
1414	I	9518404	9518578	C41G7.3	247	-	C41G7.3	protein_coding	CDS	0	0	0	0	7.68981	5.63816	1.87573	0.915752	1.62886	6.43785	88.3602	2.79538	38.3668	151.64	1	TTCAGAACCTCAAGGATGCGCTCTGGTTGCAGCTCTTGAAGGACAGTTTCAATGCTCCATAGTTGTAATCAACGATCATCTCTCTGTGATCAGCAGTGCTGATGGTGTCGCAGTGGACATAAATCAAATTGAAAAAATCTTACGGGACGTATGGCGAAAGAGAGATGTTCAAAT
1413	III	10129308	10129539	ttll-4	247	+	ZK1128.6b.2	protein_coding	CDS	1	1	1	0	8.27994	5.31485	1.14628	0	1.99083	6.65985	76.1005	3.24571	37.0879	124.069	1	GGTCGTCGACGAATCTCTGTTCTATGTCGGATATTGGGGTCGTCATCTGAAATCAGCCCAATATCGAGCTCTCCAACCACATCAAAAAGTTAATCATTTCCCTGGAGCATTTCATATTGGACGAAAGGATCGGTTATGGATGCACATTCGAAAGCAGCAAGAACGTTTTGAAGGCGAATTCGATATTATGCCATTCACATATATTCTTCCAACTGATCGACAAGAACTTTT
1416	V	10738465	10738590	wdr-5.3	237	+	ZC302.2b	protein_coding	CDS	0	0	0	0	7.95701	5.36468	1.14628	1.8315	0.814429	4.88389	89.4393	2.64984	48.5269	291.001	0	CAGCAGTCTCAAGCTATGGGATCCAAAAAAGGCGAAACCATTGAAATATTACAACGGTCATAAAAACAAAAAATATTGCCTTTTTGCAAACATGTCGGTCCCACTTGGAAAGGTAAATTTTTTAA
1418	IV	6419639	6419777	htp-2	237	+	Y73B6BL.2	protein_coding	CDS	0	0	0	0	7.63067	4.79488	0.937864	0.915752	0.542953	3.99591	89.6608	2.6433	59.3106	436.502	1	ACATGGTCCAAACTTTTCCCAAGCATTGTCAGCGACCCGGATCGATCGTCCAATTTTATGATCAGGGCAATCTACGTCGTGTTTTCGGCTGTTCTCAGGCAACGTAACATTCTCGAAAAAGAATATTTCTCGAAGAAT
1419	III	6455026	6455120	jhdm-1	236	+	T26A5.5b	protein_coding	CDS	1	1	1	0	7.1861	4.63423	0.72945	0.915752	0.407215	3.44092	70.8411	3.3314	68.5863	579.547	0	AACGCCACAAGAAAAACGAGAAGTACTGTACAATGTTCTATCTCTAGAATTTTCCCAAACTCCCTTAGAAGATCTCGTAAAATCTCCAGAACTT
1420	I	6071428	6071487	ZK484.4	236	-	ZK484.4a	protein_coding	CDS	0	0	0	0	8.39104	5.52259	3.12621	1.8315	0.22623	0.110997	77.6725	3.0384	2126.17	1043.18	0	CTTGTAGATATCGCGAAGCGATGCTGACGACGGGTGAGAGAAATCGAAATAAAAATGTA
1422	IV	7795975	7796039	sgo-1	236	-	C33H5.15b	protein_coding	CDS	1	0	0	0	8.39623	3.65385	0.72945	0	0.361968	0.998977	83.0839	2.8405	236.242	651.99	0	TATAATTTTTCAGCAACAAGTTGTACAATGCACAAAGACTATTGAAAAACTACGAAATGAAAAT
1423	III	11094824	11094929	hmt-1	235	-	W09D6.6	protein_coding	CDS	1	1	1	0	7.02754	4.20106	0.521036	0	0.542953	2.21995	36.1164	6.50674	105.858	432.819	0	AAGACAATGCCACGTCGGCGATCGCAACGGATTCCCTGATTAATTACGAAACTGTAAAATATTATGGAAACGAGGAATTCGAAGTGAATCGATTCAAAAATGCTA
1424	III	10808338	10808415	klp-7	233	+	K11D9.1b	protein_coding	CDS	0	0	0	0	7.66966	4.63744	2.18835	2.74726	1.58361	9.21279	138.266	1.68516	25.2909	147.132	1	AGGTAAAATGCTTGTCGTCGGGATGCATGTGGAAATCAAGCGGAGCGACGGCCGCATCCACGGTGCCGTAATCGCCG
1426	I	4252772	4252855	cogc-5	231	+	C43E11.11.1	protein_coding	CDS	1	1	1	0	7.53931	3.3447	0.937864	1.8315	2.30755	3.21893	61.6939	3.74429	71.763	100.106	0	TTAATCCAGCTACTAGTATCCGATAGCCCTTCAGAACTTCCACTTCCTAATCAATCTGTAAAATGGACGGTTCGTAGTTTTCC
1432	I	7696536	7696670	gld-1	225	+	T23G11.3.1	protein_coding	CDS	0	0	0	0	7.94042	6.7434	2.39676	1.8315	17.0125	47.8399	704.133	0.319542	4.70318	13.2256	1	TATAACTTCGTCGGTAGAATTCTCGGCCCACGTGGGATGACCGCCAAGCAGCTTGAGCAGGACACTGGATGCAAGATTATGGTCCGAGGAAAGGGATCAATGCGGGACAAGTCAAAGGTTTGATCTTGTTACAA
1433	V	15578078	15578162	F28F8.9	224	-	F28F8.9b	protein_coding	CDS	0	0	0	0	7.72676	4.21426	0.937864	0.915752	0.452461	2.66394	87.3516	2.56435	84.086	495.071	0	TGCAGTGCCGAGTCGAGAAGGAGAAGTTCGAAAATGATTTGCAGGCTGGCATCCGATTAATGACACTATTTGCAGGATTTGAAG
1435	IV	5534221	5534637	fem-1	223	-	F35D6.1a	protein_coding	CDS	1	0	1	1	8.63448	2.53305	0.72945	1.8315	2.3528	3.77391	61.9235	3.60122	59.0898	94.7809	0	AGGATACGGAATGCTGTGGAAAAGAGAGATGTCAGCATGCGACTGAAGAATCTGAATACAAGAAACTTGTATATGTAGCTGTGCATCTTGTGAATGTACTCGAACGACTATCTCTTCCTTCTGCACATATCGATGATTCCGATGAGGAAAAAGAGCCGAAAGCCGACGTTCGAAGACTGATGATCGTGTGCCATGAATTACATATTCCACTTCTACATCATACACTTGAAGAGAGGATTCCTGATAGTAACAGTGCAGAGTTGGGACTTCCCAAAGCTGCAGTTTTGGAACAACTTCTAGAACTTGACCTAGATGTGAATGCCACTGATAAGAATAACGACACTCCAATGCACATTCTGCTTCGAGCCAGAGAGTTTAGGAAAAGCTTGGTTCGAGCAC…
1436	II	9171626	9171750	dpl-1	222	+	T23G7.1	protein_coding	CDS	1	1	1	1	6.67416	5.54897	1.04207	1.8315	2.39804	7.10384	81.3895	2.72762	31.2507	92.5756	0	TCGGCCGTACTCTACTGTACCTCCAGATCGCAGGCTCTCAACTGGAGCTACTTCTGTGAATTCAGGACCTGTAAAATACTACGTGCCACAAGGACATCAACCGATGCATCAGCCAGTTGGTCAG
1437	V	14012830	14012896	aip-1	222	+	F58E10.4	protein_coding	CDS	1	0	0	0	7.12277	5.5296	0.625243	1.8315	1.04066	5.21688	92.2537	2.40641	42.5542	213.326	1	CCGTTCAAGTTCCTATTTGTCCTATATGTGAGAAGCCAGTTCCAACGCCGAAAGATGTCAATGTTG
1438	I	10659975	10660189	B0511.12	220	-	B0511.12b	protein_coding	CDS	1	1	1	0	6.00431	6.68524	0.833657	0	0.904921	2.77494			79.2811	243.115	0	TCCACTTTTCTCAACATTCGTTGCCACTAGCGTCGCTGTATCATACCTTCTGTCAAGAATGTCATCTAATCAGAATCTAATGGTCATTCTATTCGACATTATCACTTCTCCATTCAGAAAACATTTGGATTCTGAACAAGAAGATGAAGACGCAGCAAATGCTCCATCAATTTCCACGGCTCGAGATGAAATGCCGAAAATGGTGCGAAAAACA
1440	IV	10839874	10839983	T11G6.5	217	-	T11G6.5b.1	protein_coding	CDS	1	0	0	0	6.70598	4.52675	2.08414	0	0	0.221995	43.6703	4.96905	977.5	4796	0	AATGCGATTAGCGTAGTCTGATTTTACAAAACTACTTACGAGTTACAATTTGTGTCATTAATAAATTTTTTGAGTTGTTTGCCCCTGTCATAATATAAAAAAAACCATG
1441	I	3031715	3031878	rpb-7	216	-	Y54E10BR.6	protein_coding	CDS	0	0	0	0	7.47638	2.9617	1.77152	2.74726	9.41118	11.6547	119.172	1.81251	18.5332	22.9514	1	ATTTAAGAACTTTCAGATGTTCTTCCACTTGTCACTCGACCATGAAGTCTGCCTCCATCCGAAATATTTCGGTCCAAACCTGAACGAAACCATCAAAATGAAGCTGTTCAACGAAGTCGAGGGAACGTGCACAGGAAAGTACGGATTCGTCATCGCAGTCACC
1442	IV	6978029	6978177	him-3	215	+	ZK381.1a.2	protein_coding	CDS	0	0	0	0	8.27816	3.47716	1.14628	0.915752	4.66034	12.3207	154.978	1.38729	17.4503	46.1339	1	CGGAATCGACACGAACGAAAGCAGTCAAGAACTGTTACAGGCGAAATTCGTTGATACCGACAACACGAAACAAATGTTTGCAAGCACAATCAAGAAACTTCACCGGTGTATCAAGAAAATGGAGCCGCTTCCTCAAGGGTCCGACGCG
1445	IV	11061621	11061824	lin-3	211	+	F36H1.4b.1	protein_coding	CDS	0	0	0	0	6.17898	5.00106	0.937864	1.8315	1.80984	6.32686	50.4411	4.1831	33.3499	116.585	1	AGAATGTCTAAACGATCGGATGATATGACATATACAATGAGTCATATGTGCCCACCAGAAGCATTCAATGTCCTCAAAACACCAAATGGACGACATATTCCAGTTCATCAAATTCCATCATGTTCTTATACTATCCCAACACCGGGTACAGTACCTCCAAATATATCATCAACTCCTGGATCAAGAATACCCACTCGTCAACA
1448	III	7829942	7830098	ZK652.6	210	+	ZK652.6a	protein_coding	CDS	1	0	0	0	6.7716	3.629	0.72945	0.915752	1.04066	2.77494	46.122	4.55314	75.6774	201.795	0	GACCTCGTATACCAAGGCGACCCTACGCGACATTATGACGAACGGAAAATTGTTTCCTTCACTTGTCCGTATTGTAATATAACAGGATTGACCGAACGGCAATTTGGGACACATGTACTTTCACAACATCCGGAGGCTCCGGGCTACAGTGTGGTA
1449	IV	5699422	5699522	perm-5	209	-	C55C3.5	protein_coding	CDS	1	1	1	0	4.34657	8.60451	1.97993	0	2.80526	5.88287	97.9029	2.13477	35.5269	74.503	0	CATTCGGCTCACTTGCTCATCTGAAACTATTCAACACTGTCTCTTATCGAAATGTTTCTGTTCAATTCCGGCCGAAAGTCGTTCATGTGTTCTTTGAAAA
1450	IV	8889171	8889336	oma-1	208	+	C09G9.6	protein_coding	CDS	0	0	0	0	6.9682	4.70487	4.27249	2.74726	6.06297	28.9703	281.88	0.737903	7.17976	34.3066	1	GCATCATCTCGAGAGCTCCCTCGCTGGCGTTCCAACTTTGCCCGTTTCACCACTCGATCACGCTAAGGACTTGTCTCAAACTAATCCGAATGCCCAGATTGGAGATTTGGTTACTCAAACTGCTAACTTGATTGCTATCAAAAAGCAGTTGCTTGAAGATATTGC
1453	IV	3811310	3811484	bris-1	205	-	M02B7.5b	protein_coding	CDS	0	0	0	0	5.97632	4.60795	0.72945	0	0.995413	4.5509			45.0461	205.945	0	CAATTATTCCAGAAAACCCGAGCGCGGCGTCCAACTGCTCACCGCATGGGGATTTGTGAAAAATTCGCCGGATTCCCTTGCCAGCCTACTATTCGGACGTCGTGGACTGAGCAAATCAATGATTGGAGAATATATTGGAACCCTACACTCACCCTATCATAGTCTAGTTTTAAA
1454	IV	8505943	8506026	tag-77	204	-	C28C12.10b	protein_coding	CDS	1	0	0	0	6.74201	4.61724	0.72945	0	0.407215	2.77494	28.8646	7.06748	73.5152	500.964	0	GATTGAAGAAACTTCATTATGCTGCTGTTGAGTTTTTGAAAGTTCAGAATAATTATGTGCAATATTTAAAGGAAATGGCAGTG
1456	II	9715230	9715304	wee-1.3	202	-	Y53C12A.1	protein_coding	CDS	1	0	0	0	7.53798	4.06313	0.521036	0	2.17181	12.9867	149.536	1.35085	15.5544	93.0099	1	GAGATTTGCTTGATCATCCGGTAATCAAGAAGAAGCTCATGAAGCGTGGAACCTATGTAAAATGCATTTCAATT
1457	IV	12125120	12125248	dhhc-6	201	+	M18.8	protein_coding	CDS	1	0	0	0	5.75125	5.42959	1.87573	3.66301	1.7646	6.10486	105.836	1.89916	32.9246	113.907	0	GATTGGAGCAGTAACAACATTTTTTGCTCTTCAGTGGATGCCTGTTACTTCATACATGGGACTTTTCAATACACTAACATTTTTATTGTGGAATTATTTAACAATAGGAAATCTCTTCAACGCTTCAT
1458	II	8962197	8962265	sftd-3	201	-	C18E9.10	protein_coding	CDS	1	1	1	1	4.99269	5.97216	0.625243	0	0.814429	1.22097			164.623	246.799	0	TTTCAGGCTGCTGTACTGATTCCTGTAATATTGGTATCGACTAGAAAGTTTGCCGGACTCAACACTCT
1459	V	8009879	8009971	Y97E10AR.4	201	-	Y97E10AR.4	protein_coding	CDS	1	0	0	0	7.48871	2.6818	0.937864	0.915752	0.995413	7.21484	60.0527	3.34706	27.8593	201.926	0	TCACCGATTTCATGGATCGAAGAAGATGCAATTTGGACATTTTTGTACAATAAAATTCATGATGAATCAGCAAACATTGACAAAAAGAATGT
1460	I	2768728	2768818	sop-3	201	-	Y71F9B.10c	protein_coding	CDS	1	0	0	0	6.02804	5.07157	2.39676	0	1.22164	3.10793	52.9493	3.79608	64.6733	164.532	0	GTATCAATAGTGTACTCAATTGTGTCATTTCTTTTGATTCTTCTTCTTCTTCTGATAAACAACATCAAAATTATTGGTCCATATCCAACA
1461	III	10701068	10701099	Y39A1A.21	199	-	Y39A1A.21b	protein_coding	CDS	0	0	0	0	4.36965	6.07846	0.521036	0.915752	0	0	65.7847	3.02502	1792.83	4398.17	0	TGAAATAACGATGATTTAAAAAAAAAAAAAA
1462	II	8696833	8696950	C34C6.4	193	-	C34C6.4	protein_coding	CDS	1	0	1	1	5.50957	3.6485	0.625243	0	1.31214	2.66394	29.7683	6.48341	72.4491	147.088	0	ATTTGTTAAAGAAAAAGCAGCATCAGCATATCATCCATCATGTACTTGTAAAATGGGATCAGAAAATGATAAAATGGCAGTTGTTAATCCAGAAACGATGGGAGTATACGGAACAGA
1464	IV	6844244	6844364	lip-1	192	+	C05B10.1b	protein_coding	CDS	1	0	0	0	5.68449	5.76753	1.66731	2.74726	1.08591	6.10486	76.0558	2.52446	31.4503	176.811	1	ATATTCTATCTCACATGTAATAAATGTCACATCAAATTTGCCAAACACGTTCGAAGAAGACCCAAATATGCGATATTTAAGAATATCGGCCGATGATAACGCTTCACATAATCTAACAAA
1465	III	3535907	3536037	C54C6.6	191	-	C54C6.6	protein_coding	CDS	1	0	0	0	6.16488	2.79119	0.625243	0	0.904921	1.55396	44.0405	4.33692	122.911	211.068	0	TTTTTTTCAGCCATTTATTTGTACAATGCCAATGAGAATGGATGAAGGATGGAATCAAATTCAATTTAATCTCAGTGATTTTGTGAAGCGTGCATATGGAACAAATTACGTCGAGACTTTGAGAATTCAA
1468	III	6115749	6115953	nmt-1	188	-	T17E9.2b	protein_coding	CDS	1	1	1	0	4.79674	5.86051	1.56311	1.8315	8.0538	14.5407	154.607	1.21599	12.9293	23.343	0	GAAACCGTACCAGCCGATGTGAACTGTGCTATTGAAGAGAACATCGCTCTTGACAAAGTCCGTGCGGAGCCATTCTCCCTTCCAGCCGGATTCCGCTGGTCCAACGTTGACTTAAGTGACGAGGAGCAGCTCAACGAGCTCTACAATCTTCTTACCCGCAACTACGTTGAAGATGATGATTCCATGTTCCGCTTCGACTACTCC
1470	IV	10986561	10986678	cyb-2.1	187	+	Y43E12A.1	protein_coding	CDS	0	0	0	0	5.40746	4.0686	0.937864	2.74726	2.21706	10.4338	234.545	0.797288	17.9226	84.3461	1	TGTCCTGCCCATCTTCGCTTGTCTTCCTCCGCTGTATTTCAAAAACTCTCACAGAGAATGACGTCAATCCAATCGATAAGGAAGCGTTCTATTATGTGCACAATATCTCCAAGTGTC
1472	II	7871951	7872138	T01H3.3	186	-	T01H3.3	protein_coding	CDS	0	0	0	0	5.17072	4.90879	2.60518	1.8315	1.62886	5.54987	67.1225	2.77105	33.5143	114.19	1	TGCACTTGCAGATGCGTATACTTCACTTTTCCGATCATTGTCTGCTTGGAGCATCTGGACTTCTGCATTTGGTCTCTTCTCAGTTACTGCTTTCTTTTCAATTTATCTTCCATCTCTTCTGGCGTCACCCGATGTTTTTGTTGTTGAAGGACTTGGGATTCACAGTAGTTTCCCTTTTCAGCTTTTG
1473	I	9665447	9665584	cel-1	184	+	C03D6.3b	protein_coding	CDS	1	0	0	0	6.13979	2.93686	1.56311	0.915752	1.26689	5.32788	44.1351	4.16902	34.5353	145.238	0	TAATTTGTTTTTCCCATTCAAAACACCACTGTGTAAAATGTATGACAATCAAATTGCCGAAAGACGGTATCAATTCCACCCGGCAGAAGTTTTTTCACATCCTCATCTTCACGGAAAAAAGATTGGGTTGTGGATCG
1475	I	5612671	5612744	trpp-8	184	-	F46F11.9b	protein_coding	CDS	1	0	1	1	4.13156	6.59226	0.312621	0.915752	2.53378	1.77596	22.9146	8.02982	103.606	72.6188	0	CTGATACTATCGTCGCACGACTTGTACCATTGTCTCAAGGTGAAACAATTAAAGAATCATGGCTCACGACAAC
1476	I	9231585	9231680	gip-2	181	+	C45G3.5	protein_coding	CDS	1	0	0	0	5.70061	2.6749	0.833657	0.915752	0.497707	4.2179	65.1741	2.77718	42.9123	363.668	0	AGAAATGGGTTGGATACGTGGATTTGCTTATCAATTTGTATTATGAGAGAATTCAAAAAGCAGCTTCTTTGGATGAATACACCGAATGTCAGGAT
1478	I	3809120	3809224	ubr-1	180	-	C32E8.11	protein_coding	CDS	1	0	0	0	3.35332	6.77512	0.833657	1.8315	1.7646	4.10691	41.7779	4.3085	43.8286	102.006	0	TGGAGGAAGATGGAAGAAGGTGCTCAATCTCTACTTCGTCCGATTGCTCTTTTGTATCATTTCATCACACTTGTCGATCCACCAGAGGCTCTGAAAGATCCGTC
1481	IV	4046150	4046267	cdc-73	178	+	F35F11.1	protein_coding	CDS	1	0	0	0	5.43143	3.1655	0.72945	1.8315	1.7646	4.3289			41.119	100.873	0	TCATCGTTCCGTCGGCAATGAATACGATGATAAATTTGTACAATGTTCGAGATATTCTGCAGAATTTCAGCTATGTTCCTGTTGATCAGCGACGAAAAGAGACGAATAAGAAGCCTG
1482	V	9777858	9777974	F46B6.4	177	-	F46B6.4	protein_coding	CDS	0	0	0	0	5.15326	3.04625	1.97993	2.74726	0.135738	0.332992	38.4283	4.60598	531.544	1303.98	0	GACGTTGTTATGAACGAATCGGAAATCGGTCGATTCCGTAAAAAATTTGCTCATTTAAAAAAGAAGAACTCACAATCTGTTTCTCTATAAAATAGTAATAAATATTTTTTATTTAT
1484	III	5028776	5029054	pcf-11	176	+	R144.2a	protein_coding	CDS	1	1	1	0	6.15369	3.87241	0.625243	1.8315	2.76001	5.21688			33.7366	63.7679	0	TCAATATTCGTCTCTTGCAAATTCGTTACGACTCGGTCGTTGACGCGTTGATTACCAAGAGAGCCGACGCTTGCAAGTTTTGTGGAATGAGATTAGATGATTCTCAAGGAAAGTCAAAAGAATGGCAAGATCATATGGATTGGCATGTGAAGCAAAATTTGGCACGCCACGGGTCGAACAATTCGGCAGCTGTACCATATCGTCAGTGGTATCCATCGACATCCACTTGGCTTACACCACGTGCATCTGATGAAACGAATGAGCAAGAAGCTGATAAA
1485	II	2919717	2919886	Y110A2AR.1	175	+	Y110A2AR.1	protein_coding	CDS	0	0	0	0	6.06188	4.00035	2.81359	0	3.71018	21.9775	212.948	0.821797	7.96269	47.1676	1	CTCGATTTTCTCCGAATTTTCGACTATTTTCGACAATTTTCCAGCTTCTACTCGTCAAAAAAATGTCATTTCTCGCTCGTGGGCTCTCGAATCTCATCGGAATAGTGGCGCCCGTCATTGGCTCGTTCAAAGTGCTGAAAAAGCCGACGAAACCGAGATTGGTTGGTGA
1486	V	14114932	14115300	par-1	174	-	H39E23.1l	protein_coding	CDS	1	1	1	1	4.54477	6.54886	2.18835	3.66301	0.316722	1.99795	38.6841	4.49797	87.089	549.377	0	CCTTTTCTCTACTACACCCGTTAATCATCAGTAATACAAATTTTCCCACCGAGTTATCACTCTCAATTACAGTAACCATCAGTCTTATTCACCTGTTTTATCGTTTTATAGACTCTCTCTTTCTCTCTTTTTGCACATTTTTTGCTCAAATAATGGCCAATCATAAATAATCACAGGAAATAATGTAATGCATGTAACATTTATTAAAACTTTCTACCAAAAAACTCCCTGCCCGGTGCCAGATTCCCTGTTTTAAATTTTCTCTGAAACTATATCTTTCAGTTTTTTGTGTGTGTATGTTATTTCTTTTCTTTTTTGTCCTGCATCTATTTTTCTCGTCACTCTGATCATAAAGTGCTTGTGGTTTG
1487	V	4179724	4180090	Y45G5AM.2	174	+	Y45G5AM.2	protein_coding	CDS	1	1	1	1	5.6202	3.82901	0.72945	0	1.58361	3.44092	30.298	5.74295	50.5678	109.875	1	GGTTGCTCAACATTCGTGGAAACGATCTTCCGTACAATCCTGTCACATATTCTTACCTCTTCATTACCATGTCCGATGTACGTCTATTCATCGATGCAAAGAGATTGAACGATGTATCGAAAGCATATTTCGCCCGTCAGAGTATCGATGTAGATGATTATAAGGCTGCTTCGCCTTATATTTATGACTGGATCTCAGCGACAAAGAGCAGTTTTGCCGATAAGAAAATCCTCATTTCACCGGAAACAAATTACTTGATTGGACGTTTAATCGGAGAAGATCATTCGATGATTGATCCGTCGATTATGGAGAGGATCAAGAAAATCAAGAATACAGATCAGCTGAAAGGAATGAGAGCGAGCAATG
1489	I	10223193	10223396	ced-12	173	-	Y106G6E.5b	protein_coding	CDS	1	1	1	1	4.27671	5.16681	0.833657	2.74726	1.1764	4.4399	50.1433	3.45011	38.9648	147.059	0	GATGAGATTGATAGAAAAGCAAGCTCATCTCGATTCACTTCTTCTCCATCTACACAAATGTTAAGAGGGATTCGTGTACAATTAAAAACAACAAATGATATGAAAGAAGGCGAAGTTTTAATGGCATTGACATCCGATGAAACTCAATCTGTTATATGGCTTGAAGGTCTTGCTGAATTGATTGGGAGCAAGGCAGTTAAAAG
1490	III	8450044	8450195	mrpl-32	172	+	C30C11.1	protein_coding	CDS	1	0	1	1	5.75459	2.93138	1.66731	0	3.25772	9.32379	100.869	1.70518	18.4474	52.7977	0	AGTAACTCGCAAGTTCTCATTCACACGCCTTCTTCAACCGATTGATAATCTTGTGACATGTCCAGCGTGCTCGAATATTCATCCATCGGACACTATTTGTGATGCCTGCTACGCCAAAGTTCATCAATTGACTTCGGAAATAAAAAAAAAA
1491	III	11828895	11829067	rsp-8	172	+	C18D11.4a.1	protein_coding	CDS	1	1	1	0	6.48651	3.42211	2.70938	1.8315	4.88657	15.9836	81.4228	2.11243	10.761	35.1985	1	CGGCGAGTTTGGAGAGATTAACAAGTGCGATCTGGTCTACGATCGTCCATCGGGAAATTCACGTGGATTCGGCTTCATTTACTTTAATTTGATTGAGGATGCGACAGCGGCGAGGGATAAGCTGTGCAATACAGATTTGGATGGTCATAAGGTTCGATTCAGACAAAAAGCG
1493	I	12732541	12732717	W02A11.1	171	-	W02A11.1	protein_coding	CDS	1	0	1	1	5.65629	3.58025	1.14628	0	1.85509	4.4399	37.8242	4.52092	38.5144	92.1789	0	TACATTTTTTTCAAAAAAGAATGACGTCATCACCACCGTCATTCATGTCATATGAAGATCGTATTCAAGAAGGAGATACTGTAATTGTCTATGTCACCTATGGACAAATGGTCCCAACAATTGTCAAACGGGGACAGACTTTAATGATGAAATATGGAGCACTACGTCACGAATTT
1492	I	9132963	9133117	mel-26	171	+	ZK858.4b	protein_coding	CDS	1	0	0	0	6.58526	4.79323	2.50097	1.8315	4.79608	12.2097	189.215	0.903734	14.0052	35.6541	1	AGATGCGTATTCACCCAAATCCATCTCATTCTGATTATGTGTCATATATCAAACGAGATGTTTTATTTCCTCAAATAATGCCACGTGATATGATTATTGTGAATGTGGAAATTGATGTTGCAGTTGAGACAATTACTACTACTAATGAACCAAT
1494	IV	6977767	6977996	him-3	170	+	ZK381.1a.2	protein_coding	CDS	0	0	0	0	6.51987	3.72592	1.4589	0	4.47936	12.3207	154.978	1.09693	13.7979	37.9519	1	AGATAAACTGTTGGTCACCGCATTCCAGAGCAGTGTTCCTGCCGCAAAGCGTGTGTCTTCAACATTCGACGGATTGAGAGATGCGATTCAACAAGGCTATTTGCGAGAGTTCGCAATCGTGTTCTACAAGAAGCCAAACGAGGAAGACATTAATGAAGTGTTTGCGTTCAGGTTTGCTTATGGAGATGAAGGAGAGATTTTCGTATCTCTAAATAAGTAAGCTGCTGGT
1495	I	3863032	3863160	hcp-4	170	-	T03F1.9	protein_coding	CDS	1	0	0	0	4.09753	4.8932	0.416828	1.8315	3.48395	5.88287	87.7084	1.93824	28.8975	48.7952	0	TTCGCCGATTAGTGGCTGCAAGCGATTGACTGGTGTGACGGCCGTTGTCATCAAGGATCCGCGTTTGTGCTATTACAGAACTGCTGACGTCAGAACAGCAACCGAGCGAGAGCTGAAAGATAAGGCCA
1498	V	208316	208401	lec-12	167	+	DC2.3b	protein_coding	CDS	0	0	0	0	6.48764	2.48192	2.08414	1.8315	2.08132	0.110997	68.3924	2.44179	1504.54	80.2376	0	CCATCTCCTGTGTCTTGCCCCACCCCGTATTTGTCAGCTGCACACACAATGAATAAATCTCTTGTACATTTTCAAAATTTCCCTG
1499	I	8486256	8486616	D1081.9	167	-	D1081.9	protein_coding	CDS	0	0	0	0	5.62133	2.64161	0.521036	3.66301	2.03607	3.99591	41.9584	3.98013	41.7927	82.0206	1	AAATTAATAATTTCAGGCGAAAAAAGATACCGAGCGATTCGCCGAAGCACGCTCAAAACACGTGGAAAAGACTCAAGAAATCGAAAAACGAAAGAAAGCTTTCCTTGAAGATAATGTCAAACTGAAAAATGCAAAAGAGGAAAAGAATCAGCTGATGGCCAGGCTGAAGGAACTACGCGAACAACCATCTCAAAATCTTTCTGTAAATAAACGCCGATCGAACACTCGAACTGAGCCGCCTTTCTCGAAGATATCCCGAACTGGTCCTCCCTCTGTGATGCGAAAAGCTAGTCATGAATTTTCATTAAACCTGCGTGATCAGTCAACGTCCAAGATTCTCACCAGCACTCCTCTCTCCAA
1500	II	46592	46987	rpoa-49	167	+	F23F1.9	protein_coding	CDS	1	0	0	0	5.39581	2.83685	0.833657	3.66301	5.1128	4.88389	72.922	2.29012	34.1941	32.6631	0	AAAAGAGAAACTTGAAGCTGGAATTCCAGAGTGTGTTACTCTTATTATGTACAATGAAAAGACCAAACAACGTGCAGCCGCCTATCTTTTACTCTCCACCATGATCGAGATCCTCACAAAAATGGGAAAGCAAAGACAGTTGCTGAGAAAAGATTTGAGTGAGCTAAAGATGCCCGATATTCTCCGACAGAAAGTTCAGGCCCAGTTTTTCAATGATAGTACTAATGAGAAGGGGTACACTGGACGTGGAGCCGAACGAATCCGTCTCAATGTTACCGACTATGATCGTTTTATCGCGCACACACTTGCATTGGCATTGACATTGGCACCCGAGCACAAAGTACCGATTACTCCATTTCAACAAGCTCTTAGTTATCAGCCTAGTAAACTTGAGA
1501	III	5266941	5267030	gro-1	166	+	ZC395.6	protein_coding	CDS	1	1	1	0	4.19989	4.43731	0.416828	0	0.452461	0.665985	26.6219	6.23547	249.255	366.883	0	AAAAGGGTCCGATGCAAATATTCTGCTGAATTGTGAAATCTGTAATATTTCAATGACTGGAAAAGATAATTGGTTTGTTTCAATACATA
1504	I	7643861	7643984	rrf-1	164	-	F26A3.8b	protein_coding	CDS	0	0	0	0	5.83814	3.3686	0.937864	1.8315	0.588199	0.665985	15.7385	10.4203	246.252	278.817	1	AGTTTTTTTTCATTTAGAAAATATAAATGTGAATGATCTGATCAATAATATGAAGAAACACACAAATGTTTCAACTGTAAAGATGCGGCGACAGGAGAAAAATCCGATAAACGATAAGGCGAA
1505	III	4163142	4163216	C16C10.8	163	-	C16C10.8	protein_coding	CDS	1	0	1	1	6.06502	2.73923	0.625243	0.915752	1.1764	2.55294	56.7005	2.87475	63.8479	138.559	0	TTTTCAGCCGTGAAACATACAAAGATCATGTAAAATGCATCACTGAAAATCAGAAATACGGAGGAAAAAACTAC
1507	IV	10985999	10986165	cyb-2.1	162	+	Y43E12A.1	protein_coding	CDS	1	0	0	0	5.46861	4.64518	1.77152	3.66301	4.93182	28.9703	234.545	0.690699	5.59192	32.8479	1	AAATGTTGCGAGTTACTACAAGCATTAGAAAAACCACGAAAAATGCCGTTGGGCCAAGAACAAACCTGGAGGAAGTGTTGAATTGTATCGCTATGGCTGAAGACATTTACAACTACCTTGTTCATCACGAGAAGAAATATGTTCTTGACGACAGCTTCATAAATGG
1506	III	6947016	6947140	let-711	162	+	F57B9.2	protein_coding	CDS	1	0	1	1	5.97252	3.85303	1.35469	0.915752	0.542953	1.44297	108.108	1.4985	112.269	298.369	0	TTTTGTCGAAAATGCCGATGGGATTCGTGTTGAATAGTTGCTCTTGTGCTTATATCGACAATCTTCTTGCTCATAGCAGTATTCATCGTGTGAAACCTCACTCGTTCATGATTCAGGTAGGATA
1509	II	12921679	12921862	wago-4	160	+	F58G1.1	protein_coding	CDS	0	0	0	0	5.41866	5.52889	0.833657	0.915752	4.97707	8.54681	90.3885	1.77014	18.7204	32.1475	0	AGCGTTACAAAATGATTGAGAAGGATACGAAGATGATCGTTCAAGACATGAAGCTATCCAAGGCGTTGAGTGTTATCAATGCAGGAAAGAGGCTAACTCTCGAGAACGTGATCAACAAGACCAATGTGAAGTTGGGAGGTTCCAACTATGTTTTCGTGGACGCCAAGAAGTACCAGATTTTTT
1510	V	17993072	17993180	Y59A8B.21	160	+	Y59A8B.21	protein_coding	CDS	1	1	1	0	3.89865	4.99238	1.4589	0	0.950167	3.55192	45.6213	3.50713	45.0461	168.391	0	GCTCGTCGGAACATTTATCTGTATGGGTGCAACTCACGCGTTATTCATCACTGCAACTGTCAAATGTTTCGGAAATCGGCATAAAGCCAATAATTATGGATATTTGAT
1511	I	6780986	6781131	cye-1	160	+	C37A2.4b	protein_coding	CDS	0	0	0	0	5.24463	3.25147	2.9178	1.8315	2.53378	8.6578	133.751	1.19625	18.4804	63.1468	1	ATCTCCACATGACGAACTGCGTGAACGTCTTCTGGAGACTGCAATTGATATGAAGGAAAATATTCCACAACGAAATACCCGAAATTCGAGCGTTGGAAGTCAGAAATCAGATTGTTCTGAGACAAGAAAACGACGAAGTACTAAG
1512	V	13467858	13467958	F25H9.6	159	-	F25H9.6	protein_coding	CDS	1	1	1	0	5.57947	2.04779	0.625243	0	2.71476	1.77596	51.6131	3.08061	89.529	58.5686	1	TAATAGGTTGTAACCACCGAAAATGCAATGAAACTGTGTCATATTCAAAAATTGGAATTTGACGAGATTGTCTACGAAGACAGAGATGAATGGTCTATGT
1514	III	4170107	4170189	rnf-121	159	-	C16C10.5	protein_coding	CDS	1	0	1	1	6.0865	3.08573	1.77152	0.915752	0.814429	0.998977	42.1086	3.77595	159.163	195.229	0	CATGTTCTATGGTGTGTATTACGGAGTGCTCGGCCGGGATTTTGCTCACATTTGCACGGCGAGAATGGCGTCGAGAATCGGG
1515	III	8758476	8758653	aak-1	158	-	PAR2.3b	protein_coding	CDS	1	0	0	0	5.2404	4.28477	0.72945	0	1.08591	3.55192	41.3631	3.81983	44.483	145.501	1	TTTTGAGTTTAAAATCTGTTGATATGGAATGGAAAGTACTCAGTATGTATCATATTATTGTTCGTAGCAAACCGACTCCAATTAATCCGGATCCTGTGAAAGTATCTCTTCAATTATTTGCTCTCGATAAAAAAGAGAATAACAAAGGATATTTACTCGATTTCAAAGGACTCACTG
1518	I	4760544	4760640	kca-1	157	-	C10H11.10	protein_coding	CDS	0	0	0	0	5.83523	1.7711	0.833657	3.66301	7.01314	11.6547	161.272	0.973511	13.4709	22.3866	1	TGTGACTCCAACACAGTCGCTGTGCCAGCTGCAGTCTTCAACAACACTTCATCGATTCTACTTGATAATGCTGTAATTATGACAACGTTGAACAAG
1517	II	4323531	4323667	H20J04.6	157	+	H20J04.6	protein_coding	CDS	0	0	0	0	5.67554	2.83376	0.72945	1.8315	0.316722	4.88389	56.1241	2.79737	32.1465	495.702	1	GGAAGACGACATGGGATTCGGCTGGCCCACAAGATACTGGCAATTAGGCCCGGAAAAGGTGGAAGGTGGCGCGGAAGTCTTCGATAGAGCAGTTCAAGATGCTTCCGACACGTATAAAACTAGAACTGTACGGTTT
1516	II	7943492	7943775	ZK669.4	157	-	ZK669.4	protein_coding	CDS	0	0	0	0	5.02741	2.99429	3.95987	0.915752	5.1128	6.21586	91.1792	1.72188	25.258	30.7072	1	GAACCTCTCAAAGAAGATGTTGCTGTTCCGATTCGTGGATACACTCGAGCGATGGTCAAAACGATGACTGAAGCTCTCAAAATTCCACACTTTGGGTACAACGATGAGATTAATGTAGATTCTCTGGTCAAATATCGTGCTGAACTGAAAGAATTCGCGAAAGAGCGTCATATCAAATTGAGCTACATGCCATTCTTCATCAAAGCTGCTTCTTTAGCTCTTCTCGAATACCCATCTTTGAATTCTACAACTGATGAGAAAATGGAAAATGTTATACATAAGG
1519	V	6050479	6050589	jamp-1	156	-	R01B10.5	protein_coding	CDS	1	1	1	1	5.18038	3.08643	1.66731	0.915752	2.44329	4.4399	39.8133	3.91829	35.1359	63.8484	1	GCGTTATTCTGGAGAACGTCATCGCCTGTGTCATTGCCGTGCTCATCTATCCACCGAGATTCACATTTTTTCTTAACGGGTGCTCGAAGACTGACATTAAAGAATGGTAT
1520	V	10813258	10813413	C29A12.1	156	-	C29A12.1	protein_coding	CDS	0	0	0	0	5.80007	2.38656	0.937864	1.8315	4.11739	13.3197	158.773	0.982535	11.712	37.8881	1	TTCATTTTCTAACACTGTTTCAGAATGTCCCTGTCACAGAAAAAGGACCTTCTCGATGAACTACATAATGAGGCTGCAAAATGGTTGGCAGTCCTTCTCGATTTGTGTAAAAATGTAAAGGCGCCAGAGAACCAGCGAAACCTAGTCGCCTGGGC
1522	V	19195234	19195334	pph-5	155	+	Y39B6A.2b	protein_coding	CDS	1	0	0	0	4.86548	2.55777	0.521036	0.915752	2.12656	4.4399	83.1622	1.86383	34.9107	72.8875	0	GTGTGCCATGGTGGATTATTCAAAGAAGACGGTGTAACACTGGAAGATATTCGAAAAACTGACAGAAATCGTCAGCCACCAGATGAGGGTATCATGTGTG
1523	V	10604596	10604681	H27A22.1	155	+	H27A22.1a	protein_coding	CDS	1	1	1	1	5.633	2.83376	0.937864	0	1.35738	3.66292	52.7596	2.93785	42.316	114.19	0	TCAGCTGTACCCTGTGCTATGATGCTTGATATTGCTCAAACACTTGCTCCATATATGTACAAACGAGTTGCTCAGCAGATTGGAC
1524	III	13472444	13472590	pssy-2	154	+	T27E9.5	protein_coding	CDS	1	1	1	0	4.71633	3.79404	0.72945	0.915752	0.904921	5.32788	61.6107	2.49957	28.9046	170.181	0	TTGACGTTCCCGAATGGACCATTTATCCGCCCTCATCCGATCCTTTGGCGTGTCATTTTTGGACTTTCTGTTATATATGTCATTGTGCTGCAATTCGCACTTTTTCAGAGTTTTGACGATTTGAAAAAGGTGCTTTTTTCAAAGAA
1527	IV	12119862	12120052	ddb-1	153	-	M18.5	protein_coding	CDS	1	1	1	0	4.71005	4.12211	1.04207	0.915752	2.17181	4.5509	55.5618	2.75369	33.6197	70.4481	1	GAGTTGCCTTCATCTATGACGACGATCACGGAAAACATCTTCAATTTTCCGATCTTAACATGCATGACAAGGAATTCCGTACCTATTCCAGACAAGCCAGTATTGCTGCTGATTCTTCGGTTTTAATTCCAGTTCCTCATGCTATTGGAGGTGTTATAGTTCTCGGATCGAACTCTGTCCTATACAAGCC
1528	III	2014747	2014777	ckr-2	153	-	Y39A3B.5e	protein_coding	CDS	0	0	0	0	4.36852	3.12436	0.521036	2.74726	0	0			1378.41	3381.51	0	GCTCATTTTGAATTTTTACCTGAAAAAAAA
1531	I	9518224	9518358	C41G7.3	152	-	C41G7.3	protein_coding	CDS	0	0	0	0	4.93267	3.44684	0.833657	1.8315	1.6741	6.99284	88.3602	1.72023	21.7365	90.7948	1	GTATGATACGAGAGGCTGCCCTCAATGCATCTTGTACACACATTTGTCATACTCTTCTACCACGGGCATACTGTGCTGTTGTTCTCTTCTTCTCTTCTGATTTGCAACGGAGATCCCGCTGCACTGATATTATC
1529	I	6783165	6783331	cye-1	152	+	C37A2.4b	protein_coding	CDS	0	0	0	0	4.76492	3.91819	1.77152	1.8315	2.44329	12.5427	133.751	1.13644	12.1186	62.2113	1	AGGAAATTTATCCACCTAAGTGCATCGATTTTGCTCATCTCACCGATAGTGCATTCACCTGTGATAATATTCGAACTATGGAAGTTCTTATCGTCAAGTATATTGGGTGGAGTCTTGGGCCAATCACAAGTATTCAATGGCTCTCAACATATCTTCAATTACTCGG
1532	II	8961762	8961878	sftd-3	151	-	C18E9.10	protein_coding	CDS	0	0	0	0	3.43843	4.87169	1.66731	3.66301	2.8505	1.33197			113.366	52.9731	0	TTGCATTTCTACTTGGACCAAAATCATATCTGACACATATGGCATCACCACAACGACGTCTGGTTACTGTATCCTATCTGTCAGCATTGTTTGCAACACTCTATTCATCCCTTTGG
1533	IV	1492043	1492190	npp-20	151	-	Y77E11A.13b	protein_coding	CDS	1	0	0	0	4.31253	6.24815	1.77152	3.66301	2.08132	8.6578	84.2071	1.7932	17.4409	72.5502	0	GAGGGAAATTTGGTACTTTTCCGTACTTCAAATATTGAAACTGAAGAGTGGAAGGCGAAATTATTGGAGACGGCTCCGTGTGCATTGTACCATTCATCATTTTCTCCGTGTGGATCATTCCTTTCAGTTGCTGGCGATGATAATGTG
1534	II	3554126	3554228	dnc-3	149	+	W10G11.20.2	protein_coding	CDS	1	1	1	0	4.36965	3.58251	0.416828	0	1.26689	4.2179	74.3076	2.00518	35.3256	117.611	0	CATCCGGCCCATATGGATCGCTGACTGACAAAATAGAGTCTGTAAAATACGCGGAAAAGCTGATCAATGAACGAGCGGAACGGATTAAACAATTTTCAGATG
1535	V	5434819	5434895	acl-6	147	+	F08F3.2b	protein_coding	CDS	1	0	1	1	4.54992	2.85314	0.625243	1.8315	3.03149	7.43683	73.2131	2.00784	19.7665	48.4911	0	CTTATCGTGAACTTGTACCATGGCATCGCACACATTCGGAGACTGTCGACGATCGTACAATGATTCGTGCTATCGG
1536	I	13462434	13462513	Y48G10A.4	146	-	Y48G10A.4b	protein_coding	CDS	1	0	0	0	4.1721	3.67157	0.625243	0	0.904921	2.33095	27.3625	5.33577	62.6355	161.34	0	ATTTGCCGACTTACAACCTGCATCGATTGCTACTTTGTAAAATAGATCAACTATCGAAAATGCATCACTTTGAGAAATT
1537	IV	7758538	7758646	C46A5.5	145	-	C46A5.5a	protein_coding	CDS	0	0	0	0	4.71722	3.52199	0.625243	0.915752	0.452461	0.776982	32.6872	4.43599	186.619	320.47	1	CTTATTTTCAGCTTTATTTCTGATACGAAATCCCTTGAGAAGTCAAAGTTTCAAATTTTTCTTGTTAATGGATGTTCCGCTTTGAAAAACACAATGCTGGCTGCCAGG
1538	III	12494512	12494899	Y111B2A.1	142	-	Y111B2A.1	protein_coding	CDS	1	0	0	0	5.49886	2.01759	0.72945	3.66301	0.769183	2.99693	21.6773	6.55063	47.3818	184.611	1	AAGCCAGAGAATATCTGCTTCACTTCCACGTGTACCTTCACCACGGAAATTAGGAAAGATGTGTGCTATATTTCACCTAGCGAGGAGCTCAATGTGTGTATTATCGATTTCGGAAATGCTCGAAAGAGCAACCAGGAGGATTTGAAATCATCGGAAGTTGTGCAGACACAAAACTACAGAGCACCGGAGATCTTCATGGGACTCCCTTTTTCGACGAGATCCGATGTCTGGTCATTCGGATGTATTCTCAGTGAATTGTACACTGGAGAATTGCTTTTCTACGGAAATGACGAGCACGATACGGAGCAGCTTCAGTTTGAGCTGATGCAATTGATTCTTCAACAAGCTCCGTCTTATTTAATGATGAGAAAAGCAGCTGAAAACAAG
1539	III	10898997	10899078	com-1	141	+	C44B9.5	protein_coding	CDS	1	0	1	1	5.29506	2.91522	0.521036	0	0.904921	3.10793	40.9319	3.44475	45.3678	155.815	0	TTGAAAACCGTTCGAATTCTTCATCTATCATGTACAATGATCCATCTGCCTACTCAAATGATAGTATTTTGGATGATACAA
1540	III	7794264	7794350	cyk-7	140	-	C08C3.4b	protein_coding	CDS	0	0	0	0	4.90556	3.18882	1.04207	1.8315	2.8505	4.10691	184.918	0.757092	34.0889	49.1142	0	GTTGCAGGTGACATGCGCCATGTCTCAATGTGACCCAAACAGCTCGACAATGTCAGTTCTCGTCGACAAGTTGGCCGGCATAAAAG
1544	II	12921457	12921628	wago-4	138	+	F58G1.1	protein_coding	CDS	0	0	0	0	3.4962	5.50166	1.35469	1.8315	3.80067	4.3289	90.3885	1.52674	31.8788	36.3094	0	GAAATTCGCAGATGAGTTCGCGGCTATGTGCAAGTCAAAAGGTGTCAACATGCCTGCTCCTGCTGACATTTCGCTCATCCATATGGATGCCATCGAGAGTCGTCTGTACGACGCAACGAAAGCCAATTGCACATTCGTTTTCATCATAACGGATGATTCAATCACTACACT
1545	III	9821907	9822150	panl-3	135	+	ZK632.7	protein_coding	CDS	0	0	0	0	4.38488	4.51806	1.56311	3.66301	2.12656	5.99386	57.892	2.33193	22.523	63.4827	0	ACACGGAACAGATGATGCATGGTCAGAGACTGGAGATCGCTTTATGCTGAAATTGTTCAGAGATTACGTATTCCATCAAGTTACGGACCAAGGAAAAGCTTGGTTAGATATGGCACATATTGTACAGTGCCTCAATAAATTGGATTGTGGATCGCAGGAAAAAATCGAAATGGTTTCACGAAGCGGGGATACGCAGATTATTATTGATTATGCTACACTGAAAAGGTAATTTATTCGTTTGAA
1546	IV	11108922	11109055	hpo-4	135	-	T05E11.6	protein_coding	CDS	0	0	0	0	4.71521	3.57716	1.04207	0	0.904921	4.10691	60.1324	2.24505	32.8714	149.184	0	AATCAGAAAATTTCAGATACACCCATTACACTGTTAACTTCCTAACAAAAGAAGTGAAAGCATTGAATTCGTCTGCGAATATGCAAGATTATATTGATTCTTGTCCAGCTAGAAAATGTCTATCAAATACAGG
1547	III	8956492	8956957	ZK643.2	133	+	ZK643.2	protein_coding	CDS	1	0	0	0	3.63865	4.61807	2.39676	1.8315	3.12198	5.88287	51.9975	2.55782	22.608	42.6012	1	GTAAATATTTTTAACCTCCAATTTAAATTTTATTCATTTATTTATTCAAATTTTCTATTTTATTCTCAGCCAGCAATATTATGGTGCCACCCATTACATCTGATGAATTTTGTGAAACTTCCGGCTGCTTTGGCGATTCTGCAAATCTTCACACAACCCTGGAACGGCTCAAAATCAATATAAATTCTGATGCCAAAAAGCTAGTCGATACAAATGGTGATTTAAAGAAACATCAACGATTCCTTCGAATAGCAAAAGTGACGTCACTCCGGAGTAAGGATCCAAACACACAAGTTGGGTGTGTTATTGTGGATAAAGACAATTGCATTGTGTCGGTTGGATACAATGGATTTCCGATTGGGGTCGATGATGACGTTTTTCGATGGGATAAAGAAGATC…
1548	III	6967412	6967624	panl-2	131	-	F31E3.4	protein_coding	CDS	1	0	1	1	3.71882	4.39559	1.14628	0.915752	0.361968	3.66292	29.0044	4.51656	35.7638	361.91	0	TCTAGATCACCATCAATGACAAAAATGGCAGCTTCTTGTCACATGCCCGGAACGTCAACGTTTATAATGGGAGGATTTCAAGAGAAGCTGATTCACTATGATTTTGTGAAAGAGAAAGAAATTCGAACCACTGAACTGAAGGCATCGGAAAATGCCATTATTATCAGATATAATGGCACAAACACGTTCACCGCTGACACGAGAGGAAACGT
1549	I	9513351	9513591	klp-16	131	+	C41G7.2	protein_coding	CDS	1	0	0	0	4.61824	3.22984	2.50097	0.915752	2.08132	11.0997	172.341	0.760121	11.8021	62.9409	1	GCTGAGTTGAGAAAGTTGCACAACGATGTCGTCGATTTACGCGGTCAAATTCGTGTAGCTGTTCGCGTTCGACCGTTGATCAAATCTGAAGTCGACACCTCGAGTTCTGCGATTGAGTATCCAGCTGTCGATGCCATCAAAATCAATGAAGGCTCGAAGCCTGGAAATGTTGTCAAATTCGAGAATGTTTTCACACCAGTCTTCTCGCAGAAGGAAGTATTCGCGAACGTCGAGGAGTTC
1550	IV	806096	806178	Y55F3BL.4	131	+	Y55F3BL.4	protein_coding	CDS	0	0	0	0	4.07468	2.69809	0.416828	0.915752	0	0	14.561	8.99663	1180.21	2895.28	0	CCGAATTCCAACGCGTTTTCCAGTACTGTTATTATGTCTTCTTGTGATAATCAATAAACTTTTTTGTTTAAAAAATATCGAT
1551	V	11109629	11109752	Y42A5A.5	130	-	Y42A5A.5	protein_coding	CDS	1	0	1	1	3.94525	3.09738	0.208414	0.915752	0.859675	0.665985	18.6119	6.98478	195.2	151.22	0	TTGAGGAATGTCATTGAGAAGCAGAGTAATTGACTTGTACAAAAACTTGTACCATATGGGGAAGGAATACCCTGGTGGATCGAAATGGTTCCACGATCGGCTCAAATTGGCGTTTTCTAAAAA
1552	I	9079951	9080026	chaf-1	130	-	T06D10.2	protein_coding	CDS	0	0	0	0	4.06551	3.21355	2.08414	2.74726	6.42494	3.55192	73.9763	1.75732	36.5999	20.2337	0	AGAGTTTTCTCAAAAATGGATGAATCTCATGTTACCGATAACACTACTGACGATGTACTAATCGAGACGAATGAG
1553	III	6949158	6949226	let-711	129	+	F57B9.2	protein_coding	CDS	0	0	0	0	3.84894	3.78561	1.56311	0.915752	0.361968	2.88593	108.108	1.19325	44.6996	356.385	0	TCTTCAGCCTTTGTTCCTTGGTCACTGTGAATATACATCTGATACGTGGGGTACTGTACCGTTTTTTT
1554	I	5577323	5577465	klp-15	128	-	M01E11.6	protein_coding	CDS	1	0	1	1	4.16517	3.13995	1.25049	0.915752	14.1168	6.65985	175.891	0.727723	19.2197	9.06723	1	TTGTCTATCCTTCAGATGTGCATCAGCCAGCAAAGATCCCAGAAGGGACATGTTTCATATCGCGACAGCAAACTGACACAAGTGCTGATGGACTGCTTGGGACGTGGCAACTCGAAGACTATGGTTGTGGTCAATCTCAATC
1556	V	3218951	3219174	apx-1	124	+	K08D9.3	protein_coding	CDS	1	1	1	0	3.93515	3.5554	0.937864	1.8315	1.94558	6.21586	80.33	1.54363	19.949	63.7342	1	GGAGGCGCTTGCATCTCAATGGACGACACAAATATTCAGTGCAAGTGCCGTCGCGGATTTTCGGGAAAATTCTGTGAAATTGGAAATCACGGGGATTGCTCGGCGATGCGGTGCTCCGCCGGAGAGACGTGCCAAATTAGTGGAGATTTTGCGATTTGTGTGGAAAATGATGAGCTACTACTGACAACTAATAAGCCTGCTGAAACGACGAAAAGCGTTGAAA
1557	II	281329	281425	B0432.13	122	-	B0432.13.1	protein_coding	CDS	0	0	0	0	3.75354	2.59274	0.521036	0	0.316722	1.66496			73.2749	385.195	0	CTACAAAATCCTTACTGTACATAGCTCGGAAGCCGACAAGCAACTCGGCGAATATTTGAAAAAAAACGGGAATTTAGATACTGAAAAGTTCTTTCA
1559	I	8089076	8089224	rme-8	121	+	F18C12.2b	protein_coding	CDS	1	1	1	1	4.14837	2.50047	1.35469	0	0.814429	4.3289	37.2811	3.24561	27.9517	148.57	0	CAAATGTTCGAGCTTTATATCAATTCTGTCCAATTCCTTTGATCGATTATCCAGAACTTGCTCAGGAACTCTTCTGTCATGTTTATTATCTTCGACACTTGTGTAATAAGCAAAGATTCCCTGATTGGGAAATTAGGGATCCGGTGAG
1560	II	8018783	8018960	zyg-11	120	+	C08B11.1	protein_coding	CDS	1	0	0	0	4.89169	2.83376	3.43883	0	10.2256	12.9867	97.0293	1.23674	9.24022	11.7352	1	GCAACTCCACTCGACTCGTCACTCATTGAGATTCCAAACAGAAATTTGCAAGTGATCAACACAGTCTCGAGAAGATCTATCATTTTTGCATTGTCCCATTATGCAAATCTGGACAGGCCTGCATTCATCACTCATGCTCTCCATTCTGTGTATTACCAGTTACAGTCCGGCTACGAC
1562	II	12920233	12920644	wago-4	120	+	F58G1.1	protein_coding	CDS	0	0	0	0	3.20684	4.23055	1.4589	1.8315	2.39804	7.21484	90.3885	1.3276	16.6324	50.0408	0	ACCAAGTACATGCAGCTTGATGGCGGAGAAATGGATCATAAGGATCTCAAATCGTTGCCGTGTATTAAGCTGGAGGTGTTCCCGACTAAAAACCCAGCGGTCAAGTTCACACGAGAAGCCGTAGCAAGACGAGCAACGGACTCAAACCTCGATTCTGTCAGCTTGGCTTACCAACAGATCCTGGAACTCGCTCTCACTCAACCATGTCTTCGCAACACTGCGAGATACGTTGTTTTCGATCATGGAAAAATGTTTTTCATTGATCCACTCGGTGAAGGATTCGAGAAATGCGACGTTGTGGACGTTGGGGATGGGAAGCAAGTTGTACCAGGACTCAAGAAGACGATCAACTTCATCGAAGGACCCTACGGCAGAGGACGGAGTAATCCATCAGTTGTC…
1563	IV	11062112	11062219	lin-3	119	+	F36H1.4b.1	protein_coding	CDS	0	0	0	0	4.42384	2.51367	0.625243	0.915752	1.04066	1.66496	50.4411	2.35919	71.4731	114.351	1	GACTGAATCAGAAGTTTCAAAAGCATCAGTAACATGTCCACCACCGGCGCACACTGTAATTAATATCGAGTTGGATTCTGCAGATACGGTAATTATTGTTTTTAAAA
1564	I	7644017	7644249	rrf-1	119	-	F26A3.8b	protein_coding	CDS	1	1	1	0	3.27807	4.47466	1.56311	0.915752	1.31214	1.88696	15.7385	7.56108	63.0645	90.6918	1	TTTATGGGATGTCGGAAGTTCAGAAAAATGTCGACTTTATCCTTTTGTCCTCTCAACTTCTCATCGATTTTTATGCGTGGAGAATGGCGAATATTCCATGAATCAGCTCTCAAAACCTACTACAATATTCTGTTTAATCTACGTTTTGAAGAGCTTCCAGTATCATCTGATCCAACAATTACAGCTGAGACGATGGATCGAGAGTGTGAACCATTTGTTATCGAGTTACCCG
1567	IV	4363580	4363690	F55F10.1	117	+	F55F10.1b	protein_coding	CDS	1	0	1	1	3.67918	2.87252	0.521036	0.915752	0.542953	2.44194	22.0811	5.29865	47.9126	215.488	0	TTCGCTAATTGTTTCTGCATATCTTCCAACCGTATCTCAGCAATTTGTTGAGAATCTTGTCAAATTCTACCTCTCTGCAAAGCAGCTCTATCCATCCAGTTACTCACTTC
1566	III	4348455	4348898	hse-5	117	+	B0285.5	protein_coding	CDS	1	0	0	0	4.14345	4.13519	1.97993	2.74726	1.6741	4.5509	47.1207	2.48299	25.7092	69.8881	1	AGGACACGGAATATCAGTTCTAACTCGTGCATTCAAACATTTCAACGATGAAAAATATTTGAAATCTGCAGCAAAAGCTCTGAAACTATTCAAAATTAACTCATCAGACGGCGGTGTTCGTGGAGAATTTTTTGGAAATATTTGGTATGAGGAATATCCAACAACACCGGGATCTTTTGTGCTCAATGGATTCCTTTATTCACTTATTGGACTTTATGATCTTTCACAATTGGAATTGATGATTGATGAAAATGATGAAACAATGCGGGCGAAAATTCAAGAGGCACAAGAATTATATTCAGCAGGTGTCCGATCACTGAAACAACTTCTCCCTTTATATGATACTGGTAGTGGAACGATTTATGATCTTCGTCACGTTGCTTTGGGAACTGCACCGAA…
1568	III	10808862	10809179	klp-7	116	+	K11D9.1b	protein_coding	CDS	0	0	0	0	3.80773	4.84518	1.04207	1.8315	7.23937	12.2097	138.266	0.838963	9.50062	16.0235	1	AGGTGCTTCTGCCAACAAACGACCAACGGGAGCTTTCACGCAGCACGTTCCTGTTCGTATGGCTCCTCCATCCGAAAAGCCTCTCCCGACTCGTCGTGCTCCGTCACCGAAGGAGGATGCTGCTCCTGCACCGAAGTCTACTCGTACGACAGCAGCCTTCAAGCCAGATCTTGATAGTACGGCGATCACGGTTCCGAAGCACACTGCAAGGCGCACAGTTGTGGTAGCTCCAGCTCCGGCCCCTGTTCCTGCTCCACCAATCGCCAACATGACATCACAGCGAGCCCCGTCTCCAGTGGCAAGAGTTCCGTCGCCGA
1569	II	10789919	10790061	vps-11	114	-	R06F6.2	protein_coding	CDS	1	1	1	0	3.63462	3.09655	0.625243	0	0.723937	2.77494	24.2906	4.69317	41.082	157.472	0	TGACAATTTCCTCGGTTAGGGATTATATTATCGCGTGGCTTCGAAAGCAACAAATTATCATTGAAGAAGACAGAAATACGATTAAAGAAAATAATAAGGCAATGGGAGAATTGGATGGAACTGTTGAATCGTTGAAGTTCAA
1570	I	7586556	7586836	prg-1	113	-	D2030.6	protein_coding	CDS	0	0	0	0	4.10828	3.72592	1.66731	1.8315	8.95872	18.2036	175.111	0.645305	6.20757	12.6134	1	AACTCCATTTTTCCAGAGGAGGCTCGTCGTCTTGGTAAAATACTTCAAGTGCAGCTGGGAGAGCCGATGTGTGTCCCTATTCGTGGAATCTCGCCAAACGACTACTTGGAAGGAGTGAAAGGTGCGATCAAGCAAGTTGATGGGGAGGACATTCACATGCTCGTCGTAATGCTCGCTGACGACAACAAAACGAGATACGACAGTCTCAAAAAGTTCCTATGTGTCGAGTGCCCCATTCCCAACCAATGCGTGAACTTGCGTACGCTGGCCGGAAAGTCCA
1571	I	6358929	6359120	K04F10.3	113	+	K04F10.3b	protein_coding	CDS	0	0	0	0	3.41067	2.83685	1.14628	1.8315	1.04066	6.10486	82.3482	1.37222	18.5098	108.585	1	GCAAGTGACGGCATCGCCAGCAGTAAAAGAACCCTCGAATCGCTTTTAGCTCGGAATGGTGGACATCAAAACCTTCTTAATGAAGAAGTTAACAAACTAAACAATAAAAACTACACTTTGGATGCGGATGGACGAGTTTGTTTGGTTAAAAATTCTTCAAACGACACGAGCCGCCACCAAGAGGTTTTTGT
1572	III	13303919	13304153	klp-19	113	-	Y43F4B.6	protein_coding	CDS	0	0	0	0	4.33179	2.24007	1.66731	0	2.76001	15.3177	116.224	0.97226	7.37711	40.9419	1	GCTTCGAAAGCCAGCCACGAGGAGAAGAGAAAGAAGGAGGATGAGGAGATGAGAGCAAAATACAGAGAGTTGGCTCAATGTCTGGAAGATGCCAAGTCTGGATTGCATGAAAAGATCGCTTTCCTCCTGTGCTTGATCAAGGAAAATCGGGTCGATGAGAATGCGATTCAACAATTCGAATCCCTGAAAAACCAATTCTGCGATGTGGAGCAGAAGGTCAAAAAAGCGTCGAGA
1573	V	2694817	2694888	Y45G12B.2	112	+	Y45G12B.2a	protein_coding	CDS	0	0	0	0	3.94412	2.03389	1.4589	0	3.12198	4.3289	43.7255	2.56143	25.8726	35.8747	1	TTGCTACGAGCATCGCGTCAATGTCTGCGAGTTTTGCCTCGTCGATAATCATCCAAATGTGGGTTTTTTGC
1575	I	9419625	9419702	C17E4.4	110	+	C17E4.4	protein_coding	CDS	0	0	0	0	3.66084	2.71521	0.416828	0.915752	0.859675	1.33197	56.1407	1.95936	82.5844	127.955	1	AAGGAAGATCCAATGAACACCGCATTCTACGAACCTGAAGACTTTGAAGCCGAAATTGAGCTGTATGTTAATGCTTT
1576	III	1050737	1050766	BE0003N10.3	109	-	BE0003N10.3	protein_coding	CDS	0	0	0	0	2.73253	3.88323	1.35469	2.74726	0	0	1.19835	90.9584	982.004	2409.05	0	AAATTAAAATCTCAAAAAAAAAAAAAAAA
1577	V	15062737	15062802	rap-2	108	-	C25D7.7	protein_coding	CDS	0	0	0	0	3.61356	2.54078	1.87573	1.8315	0.950167	1.44297	80.2301	1.34613	74.8458	113.664	1	AGTTGGAAACAAATGCGATCTTTCACATCAGAGACAAGTACGATCAGAGGAAGGATTGGCGTTGG
1578	V	10362580	10362768	cash-1	107	+	K07C5.8	protein_coding	CDS	0	0	0	0	3.76651	2.75005	2.81359	1.8315	3.34821	12.4317	130.559	0.819553	8.60702	31.9574	0	AGGCTCGTATTGCTTTCCTACAAGGAGAAAGAAAAGGTCAAGAAAATTTGAAACAAGATCTTGTCCGTCGTATCAAAATGCTCGAATTCTGCCTGAAACAAGAACGTGCCAAAAATTATCGACTAACCCACAACGGCGAAGAACCACCATCACTGGAAGAATCTCCAAATGAAAATTCAGCGCCAAGC
1579	I	9512807	9512917	klp-16	106	+	C41G7.2	protein_coding	CDS	0	0	0	0	3.61267	1.84708	1.97993	0.915752	8.28003	9.10179	172.341	0.61506	11.6461	12.8019	1	AGCCGCTGCTTGTCGTCCTCCGTCTCGTTTGCCTGGCGCCACAATTTCTGCTACTGGTAGAGCATCGTTGCCAGAACGATCAGCGATGGCCAAAACATCGACGAGTTCCC
1580	I	10633910	10634105	B0511.13	105	-	B0511.13a	protein_coding	CDS	1	0	0	0	3.55466	2.35398	1.56311	0.915752	5.701	13.8747	52.1786	2.01232	7.56774	18.4178	1	TAAACCTTCGAAAAGTCTATTTTTCAGCTCGCAAAAATGTATAATGATCTAATTACACCGGCACCACTCGAATGGAACGTGAACAATATCGCCGTCTGCACAGCAATCATTCTCGTCATGATTATCAATGTCGTTGCTCTCATCTTCACAATTTTCTGGTGCTTGAGGAGCAAAGATGAGGGAGGAGAAATAGAC
1581	IV	381443	381563	spl-1	104	-	Y66H1B.4	protein_coding	CDS	1	1	1	1	3.57863	2.28347	0.833657	0.915752	2.3528	3.32992	39.1617	2.65566	31.2319	44.2027	0	GACGTCTTTCCGGGAGCTCGTAAAATGGAGGCAGAACTTATTCGAATGGTTCTGAACCTGTATAATGGACCAGAAGATTCTAGTGGAAGTGTAACTTCTGGTGGTACTGAAAGTATTATT
1582	III	13308985	13309140	Y43F4B.7	104	+	Y43F4B.7	protein_coding	CDS	1	0	0	0	4.34726	2.60903	1.56311	1.8315	0.950167	3.77391	33.0863	3.14329	27.5576	109.454	0	TTTTTCAACAATAACACGTCAATTCATTTGTCAAAAGCAGTTTGGATGCTTCTGCTCCTTATTCCGATGCTCTCAATTTGTTCAATTCGTCGTCTTTCAATTCTTGCTCCATTTGCAATGGCTGCAAATGTTGTCTACGTGGTTGCAGTTGCCGT
1584	I	3433408	3433571	sep-1	102	-	Y47G6A.12	protein_coding	CDS	1	0	0	0	3.9737	2.9717	0.833657	0	3.80067	9.76778			10.4425	26.8374	1	CGAAACAAGAATTTGTTACATCGAAGTCTGTTCCAATGACTCCAATTTTCTCAAATAATGAGAACAAGTCTCCAAGCCGAGCAAGGATGCCAAGCAGAGTTCTGAAGACACCTCGTCAGGTGAAAACGTTCCAAGAGGAAGATGATGAAGCTCCGAAACGGTC
1585	I	6848425	6848646	syp-4	101	+	H27M09.3	protein_coding	CDS	0	0	0	0	3.38985	4.87229	1.56311	0.915752	1.35738	9.98977	95.0357	1.06276	10.1103	74.408	0	TGAAAGCCGAATCAAAGAAATCGTTCGAAAAGACGGTAATTGAGTGTGCGAAACACTATAAACTCCATCAATCCTTGATGCCGAAGTTAGACAAATCGAAAAGAAGTTTGGAAACATTGAAGGACGAGGAAGAGAATCGACGAATTTGTGGAAGTCTCAGTCTGGATGAAACAATGCAGTTTGATCGTTCTTTTATTCTCGCGTCGGTATGTAAAACTAAA
1586	III	9613043	9613130	pri-1	101	-	F58A4.4b	protein_coding	CDS	0	0	0	0	3.35468	2.52223	1.14628	0	1.31214	1.88696	88.6219	1.13967	53.5253	76.9737	1	GAAAATGCAAGGTCGCGACCGAAATTATCTTCTCTACTTTGTTCTTCAACGATGCTATCCACGTCTTGATGTTAATGTATCTACAGG
1589	V	19907311	19907421	fars-2	100	-	Y60A3A.13c	protein_coding	CDS	1	0	0	0	3.30606	3.32128	0.521036	0.915752	4.66034	8.7688	76.5221	1.30681	11.4041	21.4576	0	TCCACATATCAAACGGGTGCTCGACGATGTTGTACAATGCTTTTCCAGAAAAATGCCAAGTCAATAAGAGCCACGTTGATGAGCACAACGGCAGCGGCAGAGGAGTCACG
1588	IV	6975618	6975791	pgl-1	100	-	ZK381.4b	protein_coding	CDS	0	0	0	0	3.93474	4.08632	2.50097	1.8315	7.87281	36.4072	323.104	0.309498	2.74671	12.7019	1	GATTCCTCAGAGTCCACTAAACAATGATGCGGTGATCGATAATGTGAATAAAGCTCTACAGTTTGCACTGTGGCTTACAGAGTTTTACGGATCCGAGAATGAGACTGAAGCGCTGGGCGAGCTTCGTTTCTTGGATTCCACTTCAAAAAATCTTCTCGTCGATAGCTTCAAGA
1587	III	2613438	2613500	Y71H2B.5	100	+	Y71H2B.5	protein_coding	CDS	1	1	1	0	2.88795	3.96706	0.625243	0	0.22623	1.77596	24.0491	4.15816	56.3076	442.027	1	ACTGTTCTTCCATCATAATTATATTTCTGTTCTGTTAAATGATCTTTTTGGAATTCAAACTC
1590	I	4929096	4929246	acl-11	97	+	F28B3.9	protein_coding	CDS	1	0	1	1	2.93967	3.17253	0.937864	1.8315	1.1764	2.55294	23.5502	4.11886	37.9954	82.4551	1	AGATGTTAATATCTCTAACAATAGCAGTGGATGCACTTCGACCAATTATCCCATGTTCCCTACTTTCATTATCAATGGTTCCATTTGCCTCGTGTGCAATTGTGATCGGTGGAGTTTCGTGGATTGTGCCCCGACACGTGGCACAACAAC
1591	IV	12115484	12115735	ddb-1	95	-	M18.5	protein_coding	CDS	0	0	0	0	3.03261	3.58716	1.04207	0.915752	1.58361	5.54987	55.5618	1.70981	17.1175	59.9894	1	ATTGGTATCTCGGAGAGCTTCCAAAAGTCATGACAAGATCGACTCTTGTCATTCAACCAGAAGATAGTATTATCCAGTACAGTCAACCAATCATGTTTGGAACAAATCAGGGAACAATTGGAATGATTGTGCAGATTGATGACAAATGGAAAAAGTTTTTGATTGCAATTGAAAAGGCTATCGCAGATTCCGTTAAAAACTGCATGCACATTGAACATTCCAGTTACAGAACTTTTGTGTTCCAGAAAAGA
1592	II	7253417	7253542	ada-2	94	+	F32A5.1b	protein_coding	CDS	1	0	1	1	2.70832	3.53068	0.833657	0	3.71018	2.99693	42.2328	2.22576	31.3654	25.3357	1	AGGTTCAATGGCTGATGATACCGGAGAACATCCGGTATGCTTCAACTGCACATTACGAGTCGACCAAACCATTCATGTCAAATGCTTTGAATGTCCTCTGCGAATTTGTATCCTCGTGAGTTGAC
1593	IV	9779032	9779122	T13F2.6	93	+	T13F2.6	protein_coding	CDS	0	0	0	0	2.89802	3.50036	1.87573	0.915752	1.35738	9.65678	134.254	0.692717	9.63054	68.5143	1	GGTCGCCTTTTATGCACTGTCATAGCAGTTCAATGCCCTACCGAGAAGATCTGGAAATTTCGAATTGAGACTGTCAAGAAATTCGATAAA
1594	IV	14063070	14063237	lst-4	93	-	Y37A1B.2c	protein_coding	CDS	0	0	0	0	2.75155	3.3384	0.937864	0.915752	3.4387	8.32481	109.817	0.846863	11.1714	27.0451	1	AGATTAGTGAACGACATGAAGTTGTGATGAACAATGGAATTATTCAATGGAAACCGATTCAACAGTACTACACGTGTATAGTGGATAAACCGAAGAAAGAGTCAAAGCTGAAAGGGCTGAAGAGCTTCATCGCATATTCGATTACGTCGAGTTTGACTAATATTCAG
1595	V	12767166	12767406	scc-3	91	+	F18E2.3	protein_coding	CDS	0	0	0	0	3.07495	3.63056	1.56311	1.8315	2.2623	8.10282	77.463	1.17475	11.2307	40.2245	0	GTCATTCAATTCTATTCGTGATCTTGCAAAACGATTAGGACCTGCTTTCGGTGTTGATTATGCTAAGAATCGGTTTGCTATCTCGTCATTGCACAAAAAAGCCATCGATTTTGCATTCGAAGAGTACGATAAAGAAAATCATCAGATGCCGAAAAACATTTTCTTCTTGGAAATTGCTATCGAATTTAGCGGGAAGTTATTGGCACAGGACAAGATGGCTGTGTAAGTTTTTTGATACAT
1596	II	10795354	10795466	set-14	91	-	R06F6.4	protein_coding	CDS	0	0	0	0	2.86555	2.77407	0.833657	0	1.04066	2.21995	41.4929	2.19315	40.9919	87.4446	1	TACCGCAATGCTGGTTCCAGTTTCAAGTGAACTTCCTTCAACACTGGAAGGTGCTTGTCATTCTTATATAGACGAACTAATGCCAAGAGATATGAGAAGAGATACATTAAAA
1597	I	6848978	6849276	syp-4	89	+	H27M09.3	protein_coding	CDS	0	0	0	0	2.98266	3.06397	0.937864	0.915752	3.12198	10.5448	95.0357	0.93649	8.44021	28.5076	0	AGTTAGACACTTCAGCAGTTCCAAGCCCCCAACCGGAATCAATCCTAGATGAGCCCGAAGAAGAAGAAGAAGAACTTAGCAATCATGAAAATCATGCCGATCAATCGATGGATGTAATGGAAGTAGATCAGGAAGTACCCGAGGAAAGTCCCATGGAAGTCGGTGAGCAAGAAGAAATTGAGCAACCATCTGTATTCAAGGACATTCTAGCCACGGAGCAGGCTGCACTCTCCCAGGAACAAGAACCAGAGATCGTTGAGAAGCAGGCAGACAATGATGTTCAGTTTGTTGATGGTAA
1599	I	8803311	8803459	F36A2.2	87	-	F36A2.2	protein_coding	CDS	1	1	1	1	2.97484	2.70048	0.312621	0	0.995413	5.54987	53.5162	1.62568	15.676	87.4009	0	CAAGACGAAGTTGATTTGATTTGTGAGATGGTATCAGCTGTTAGGGATTACTGTAGACTACCGATTTCCTGTAAGATACGAGTTAGAGATGATAGACAACAGACAGTAGAATATGCAAAGAGATTGGTTGATGCAGGTGCAACAATGT
1598	II	15035640	15035802	Y53F4B.13	87	+	Y53F4B.13b	protein_coding	CDS	1	0	0	0	3.01919	1.99904	1.35469	1.8315	1.04066	2.88593	42.0109	2.07089	30.1462	83.6008	0	TGGGCGGAAAAATCGATATATTCGTCGTTTTGGGACAGTGTCATCTGTCTGAATAAGGATAAAAAAAAGCTTATGGAAGCAATGGAGCATACTAAGGGAAAATGTCCGATTCCATCAAGTATTTGGAGCTGGAAAGCGTGCAGTTAGTAGTTTTGAGAATTG
1600	II	9169299	9169342	T23G7.2	79	-	T23G7.2a.2	protein_coding	CDS	1	0	0	0	2.68459	1.84708	1.04207	0	1.22164	1.66496	27.3702	2.88635	47.4485	64.667	1	ACAAGCGATTTATTTTATGTATTATGCCCCAGCATTTCTCCAG
1601	IV	13400028	13400123	Y62E10A.14	78	-	Y62E10A.14	protein_coding	CDS	0	0	0	0	2.85705	2.7547	0.625243	0	1.31214	5.66087	115.17	0.67726	13.7788	59.4451	1	TTGTCGAGCACGTGCTCCTTCATCCCAATCAGCGACCACACTATTTCGCCGCTCAGTGCCGCATGCTGTTGGTCGAGGATATCTCCAGTTTGATT
1602	II	7254483	7254823	ada-2	77	+	F32A5.1b	protein_coding	CDS	0	0	0	0	3.07785	3.10737	0.833657	0	1.26689	5.21688	42.2328	1.82323	14.7598	60.7788	1	TCCAAGCGCTTTTGAGACTGCACAGGAATTTGATACAGAAGATGAAGAAGAAGAGAAAAAACCAAAGAGAGGAACAGCTTCGAGCTCAAAGAGACGAAAGCGAAGGAGGATGTGGGTTTCGAAAAAAGATAGAAGATTGCATGAATTCCGTAAAAAGATGAACCGTGAGCAGAAACAAGGAGAAAAAAAGTTAGAAACTCTCGGCGCAATTTGTTCTTTAGAAGAAGTTAAAGAGCTCAGAAGTGCATATCCTCGTCTACTTCATGAAAGTGGTGTATCAAAGTCGGAAACTCGTCCAAAAATGAGAAGAAGTGATGAGTTGAAAATTCTTGGATACAAT
1604	I	47460	47622	Y48G1C.12	74	+	Y48G1C.12	protein_coding	CDS	0	0	0	0	2.90877	2.3346	0.312621	0.915752	1.90033	5.66087	49.5479	1.4935	13.0722	38.9405	0	AGTAAATCGATATGGAGTGCGACGAGACAAAGCTGAGCGACGGCGCAAGCGGCTGGGTGCCGAGTATCCCGACAGATATCGATTCAAAAGACACACCGTTGCTCGATATATCTTCTCAGGCGATTTGGGCGCTTTCCAGTTGTAAAAGCGGTAAATTTTCCG
1605	II	7253944	7254062	ada-2	71	+	F32A5.1b	protein_coding	CDS	0	0	0	0	2.5558	1.97419	0.521036	0	1.26689	3.88491	42.2328	1.68116	18.2758	56.0428	1	GCTTCTGATTCGAGACGCCGTTCGTGCATCTGGAGAAAGCTGGGATGAAAACGATCCGAAACTTGCGATAAAAGTGCAACAAGTATTAGAGCAGTATGTGCAAAAGTAAGTGAAAATG
1606	III	10276023	10276114	cnk-1	71	+	R01H10.8	protein_coding	CDS	0	0	0	0	2.48527	1.19369	0.521036	0.915752	0.452461	2.10895	32.2688	2.20027	33.666	156.92	0	GTCCCAACGAGTTTGCTCAAATTAAAGAAGTCGACAAAGAAGAACTGAAAGTTCTAAATTTACCGGAAGCACGAGTTTCAGACGAAGATTG
1607	III	5536211	5536336	D1044.6	67	-	D1044.6	protein_coding	CDS	0	0	0	0	2.18426	1.92306	1.04207	0	2.17181	4.10691	69.3695	0.965842	16.314	30.8498	0	TTTTATTTTCAGCTTCAATTTCGGGCTTGGTGTACGACAGAAATACTAATCTATTAGCGAACGTCAACAGAAATTTGAAGCACCTGTTCTCGACGATCTACAGAGACGATTCTCCGCCAGATGAT
1608	V	2694770	2694812	Y45G12B.2	66	+	Y45G12B.2a	protein_coding	CDS	0	0	0	0	2.36276	1.35873	0.72945	0.915752	2.8505	4.3289	43.7255	1.50942	15.2464	23.1538	1	AGAATGGGGCTGTGCAAGTGCCCCAAGCGAAAAGTCACCAAT

## Sheet: tab3 Trgts with 3'UTR and 5'UTR
Gene name	Maximum peak height (reads/million)	Maximum 5'UTR peak height (reads/million)	Maximum 3'UTR peak height (reads/million)
trcs-1	31987	31987	4489
panl-2	8795	2781	8795
pde-2	5349	152	5349
C17E4.4	3868	1891	3868
fbf-1	3825	1421	3825
lin-3	3714	399	3714
Y55F3BR.1	3006	3006	188
fbf-2	2769	364	2769
F26F4.6	2040	763	2040
F25H2.6	1675	117	1675
pct-1	1623	1623	1258
Y48G10A.2	590	590	395

## Sheet: tab4 Trgts with 3'UTR and CDS
Gene name	Maximum peak height (reads/million)	Maximum CDS peak height (reads/million)	Maximum 3'UTR peak height (reads/million)
gld-1	88899	996	88899
cpg-1	60542	1233	60542
gyg-2	53214	271	53214
plk-3	42320	650	42320
C29A12.1	18930	364	18930
wago-4	18594	160	18594
htp-1	16822	292	16822
klp-16	14785	131	14785
ppw-2	14266	420	14266
chs-1	13466	4048	13466
klp-15	13103	128	13103
cbd-1	13022	1071	13022
wdr-5.3	12592	253	12592
prg-1	10862	113	10862
klp-7	10437	233	10437
him-3	10101	340	10101
kca-1	9877	157	9877
egg-6	9809	1860	9809
F28F8.9	9600	315	9600
htp-2	9583	237	9583
atg-18	9368	305	9368
dsb-1	9311	263	9311
F35C11.5	9293	373	9293
T13F2.6	9011	556	9011
pri-1	8936	101	8936
scc-3	8916	91	8916
cyk-7	8831	140	8831
panl-2	8795	1468	8795
rpb-7	8737	216	8737
C41G7.3	8413	247	8413
zyg-11	8182	120	8182
syp-4	8103	101	8103
H20J04.6	7923	157	7923
oma-1	7400	208	7400
Y48G1C.12	7289	387	7289
klp-19	7127	113	7127
ada-2	7088	94	7088
cash-1	7045	107	7045
ddb-1	6937	153	6937
ZK669.4	6180	157	6180
lea-1	5978	1551	5978
panl-3	5961	135	5961
R166.3	5798	370	5798
vps-11	5714	114	5714
T21B10.4	5536	606	5536
cye-1	5355	160	5355
pde-2	5349	268	5349
Y110A2AR.1	5220	175	5220
Y39E4B.5	4949	280	4949
R74.8	4850	708	4850
hse-5	4746	117	4746
cyb-2.1	4552	187	4552
apx-1	4421	4421	2481
hpo-4	3936	3936	768
C17E4.4	3868	110	3868
Y53F4B.13	3750	87	3750
Y62E10A.14	3726	78	3726
lin-3	3714	211	3714
sec-24.1	3616	845	3616
F55A11.7	3611	355	3611
sys-1	3580	540	3580
rap-2	3515	108	3515
bris-1	3194	205	3194
aip-1	3142	222	3142
C46A5.5	3073	145	3073
tat-3	2961	315	2961
lip-1	2901	192	2901
Y45G5AM.2	2772	174	2772
lst-4	2654	93	2654
cnk-1	2545	71	2545
sun-1	2509	276	2509
ptp-2	2443	450	2443
Y45G12B.2	2436	112	2436
ced-5	2432	248	2432
msh-6	2364	460	2364
ego-1	2357	278	2357
acl-11	2277	97	2277
Y43F4B.7	2226	104	2226
ZK643.2	2222	133	2222
jamp-1	2124	156	2124
rrf-1	2089	164	2089
aak-1	1997	158	1997
sop-3	1987	201	1987
set-14	1820	91	1820
pct-1	1623	400	1258
hcp-4	1605	170	1605
D1044.6	1597	67	1597
dhhc-6	1543	201	1543
R05D7.5	1527	300	1527
par-1	1375	174	1375
ZK632.12	1269	1269	992
trpp-8	1206	184	1206
chaf-1	1163	130	1163
ZK484.4	1061	236	1061
ragc-1	1048	1048	609
F59A3.12	944	319	944
air-2	891	435	891
ubr-1	752	180	752
tag-77	731	204	731
T23G7.2	710	79	710
D2096.12	650	516	650
Y54E2A.4	645	645	494
jmjd-1.2	609	404	609
T01H3.2	604	381	604
Y48G10A.2	590	479	395
acl-6	512	147	512
ttll-4	404	247	404
gip-2	300	181	300
Y42A5A.5	277	130	277
sftd-3	237	201	237

## Sheet: tab5 Trgts with 5', 3' and CDS
Gene name	Maximum peak height (reads/million)	Maximum 5'UTR peak height (reads/million)	Maximum CDS peak height (reads/million)	Maximum 3'UTR peak height (reads/million)
panl-2	8795	2781	1468	8795
pde-2	5349	152	268	5349
C17E4.4	3868	1891	110	3868
lin-3	3714	399	211	3714
pct-1	1623	1623	400	1258
Y48G10A.2	590	590	479	395
